# Supplementary material for: Crystal structure of 2,5-di­hydroxy­terephthalic acid from powder diffraction data
Source: Acta Crystallogr E Crystallogr Commun. 2022 Sep 30;78(Pt 10):1061–5. doi: 10.1107/S2056989022009409 (PMC9535832; doi:10.1107/S2056989022009409)
Supplement: Supplementary file 1 [file e-78-01061-sup1.cif]

##############################################################################
#                                                                            #
# This CIF contains the data in a paper accepted for publication in          #
# Acta Crystallographica Section E. It conforms to the requirements of       #
# Notes for Authors for Acta Crystallographica Section E, and has been       #
# peer reviewed under the auspices of the IUCr Commission on Journals.       #
#                                                                            #
# Full details of the Crystallographic Information File format               #
# are given in the paper "The Crystallographic Information File (CIF):       #
# a New Standard Archive File for Crystallography" by S. R. Hall, F. H.      #
# Allen and I. D. Brown [Acta Cryst. (1991), A47, 655-685].                  #
#                                                                            #
# The current version of the core CIF dictionary is obtainable from          #
# ftp://ftp.iucr.org/pub/cif_core.dic.                                       #
#                                                                            #
# Software is freely available for graphical display of the structure(s)     #
# in this CIF. For information consult the CIF software page                 #
# http://www.iucr.org/resources/cif/software.                                #
#                                                                            #
# This file may be used for bona fide research purposes within the           #
# scientific community so long as proper attribution is given to the journal # 
# article from which it was obtained.                                        #
#                                                                            #
##############################################################################
data_global
_audit_creation_method     "created in GSAS-II"
_journal_data_validation_number     ?
_journal_date_recd_electronic     2022-09-16
_journal_date_accepted     2022-09-25
_journal_name_full     'Acta Crystallographica, Section E'
_journal_year     2022
_journal_volume     78
_journal_issue     10
_journal_page_first     1061
_journal_page_last     1065
_journal_paper_category     GO
_journal_paper_doi     10.1107/S2056989022009409
_journal_coeditor_code     HB8038
_publ_contact_author_name     'James A. Kaduk'
_publ_contact_author_address
;
Department of Chemistry,
North Central College,
131 S. Loomis
St., Naperville IL
60540 USA
;
_publ_contact_author_email     kaduk@polycrystallography.com
_publ_contact_author_fax     ?
_publ_contact_author_phone     1-630-605-0274
_publ_section_title
;
Crystal structure of 2,5-dihydroxyterephthalic acid from powder diffraction
data
;
_publ_section_title_footnote     .
loop_
    _publ_author_name
    _publ_author_footnote
    _publ_author_address
    'Vegetabile, Joshua D.' .
;
Department of Chemistry,
North Central College,
131 S. Loomis
St., Naperville IL
60540 USA
;
    'Kaduk, James A.' .
;
Department of Chemistry,
North Central College,
131 S. Loomis
St., Naperville IL
60540 USA
;
_publ_section_synopsis
;
The crystal structure of anhydrous 2,5-dhydroxyterephthalic acid, C~8~H~6~O~6~,
was solved and refined using laboratory X-ray powder diffraction data, and
optimized using density functional techniques.
;
_pd_block_id     2022-07-23T12:38|vege083|noname|PubInfo
_pd_char_colour     white
_refine_special_details     ?
_refine_ls_restrained_S_all     ?
_refine_ls_restrained_S_obs     ?
_refine_ls_number_constraints     ?
_refine_ls_hydrogen_treatment     ?
_refine_ls_weighting_scheme     ?
_refine_ls_weighting_details     ?
_refine_ls_extinction_method     ?
_refine_ls_extinction_coef     ?
_computing_molecular_graphics     ?
_computing_publication_material     ?
_pd_prep_cool_rate     ?
_pd_prep_pressure     ?
_pd_prep_temperature     ?
_pd_proc_ls_special_details     ?
data_I_DFT
_audit_creation_method     'Materials Studio'
_chemical_formula_iupac     'C8 H6 O6'
_chemical_formula_weight     198.08
_symmetry_cell_setting     triclinic
_symmetry_space_group_name_H-M     'P-1'
loop_
    _symmetry_equiv_pos_as_xyz
    x,y,z
    -x,-y,-z
loop_
    _space_group_symop_id
    _space_group_symop_operation_xyz
    1 x,y,z
    2 -x,-y,-z
_cell_length_a     4.2647
_cell_length_b     5.5912
_cell_length_c     8.1976
_cell_angle_alpha     93.6590
_cell_angle_beta     102.1730
_cell_angle_gamma     96.7840
_cell_formula_units_Z     1
loop_
    _atom_site_type_symbol
    _atom_site_label
    _atom_site_fract_x
    _atom_site_fract_y
    _atom_site_fract_z
    _atom_site_U_iso_or_equiv
    _atom_site_adp_type
    _atom_site_occupancy
    C C10 0.50725 0.65165 0.64068 0.06414 Uiso 1.00
    C C6 0.68695 0.46350 0.65571 0.06414 Uiso 1.00
    C C7 0.69097 0.31393 0.51546 0.06414 Uiso 1.00
    C C9 0.48403 0.80691 0.79069 0.01062 Uiso 1.00
    O O1 0.87656 0.42423 0.80458 0.01062 Uiso 1.00
    O O3 0.28942 0.97462 0.76830 0.01062 Uiso 1.00
    O O5 0.65017 0.78063 0.93109 0.01062 Uiso 1.00
    H H8 0.84185 0.17135 0.52928 0.08339 Uiso 1.00
    H H2 0.83782 0.54288 0.88999 0.01381 Uiso 1.00
    H H4 0.30280 1.07255 0.87663 0.01381 Uiso 1.00
loop_
    _geom_bond_atom_site_label_1
    _geom_bond_atom_site_label_2
    _geom_bond_site_symmetry_2
    _geom_bond_distance
    C10 C6 . 1.370
    C10 C7 2_666 1.415
    C10 C9 . 1.487
    C6 C7 . 1.382
    C6 O1 . 1.361
    C7 C10 2_666 1.415
    C7 H8 . 1.079
    C9 O3 . 1.320
    C9 O5 . 1.245
    O1 H2 . 0.986
    O3 H4 1_555 1.000
    H4 O3 1_555 1.000
loop_
    _geom_hbond_atom_site_label_D
    _geom_hbond_atom_site_label_H
    _geom_hbond_atom_site_label_A
    _geom_hbond_site_symmetry_D
    _geom_hbond_site_symmetry_H
    _geom_hbond_site_symmetry_A
    _geom_hbond_distance_DH
    _geom_hbond_distance_HA
    _geom_hbond_distance_DA
    _geom_hbond_angle_DHA
    O3 H4 O5 1_555 1_555 2_677 1.00 1.69 2.689 174
    O1 H2 O5 1_555 1_555 1_555 0.99 1.68 2.567 147
data_DUSJUX_DFT
_audit_creation_method     'generated by MedeA 2.20.4.6627'
_chemical_formula_sum     'C8 H6 O6, 2(H2 O)'
_chemical_formula_weight     ?
_symmetry_cell_setting     monoclinic
_symmetry_space_group_name_H-M     'P21/c'
loop_
    _space_group_symop_id
    _space_group_symop_operation_xyz
    1 x,y,z
    2 -x,1/2+y,1/2-z
    3 -x,-y,-z
    4 x,1/2-y,1/2+z
_cell_length_a     5.18830
_cell_length_b     17.54500
_cell_length_c     5.49900
_cell_angle_alpha     90.00
_cell_angle_beta     103.03
_cell_angle_gamma     90.00
_cell_volume     487.68
_cell_formula_units_Z     2
loop_
    _atom_site_label
    _atom_site_fract_x
    _atom_site_fract_y
    _atom_site_fract_z
    _atom_site_occupancy
    _atom_site_symmetry_multiplicity
    O1 0.02829 0.35100 0.84164 1.0 4
    H1 -0.08229 0.31915 0.93268 1.0 4
    O2 0.41842 0.59430 0.63866 1.0 4
    H2 0.51266 0.64044 0.56603 1.0 4
    O3 0.28123 0.68492 0.87357 1.0 4
    C1 0.01145 0.42401 0.92007 1.0 4
    C2 0.14692 0.48106 0.82449 1.0 4
    H3 0.26253 0.46707 0.68792 1.0 4
    C3 0.28585 0.61663 0.80175 1.0 4
    C4 0.13841 0.55682 0.90233 1.0 4
    O4 0.64658 0.70011 0.46632 1.0 4
    H4 0.52537 0.74263 0.39890 1.0 4
    H5 0.75145 0.68680 0.34282 1.0 4
loop_
    _geom_hbond_atom_site_label_D
    _geom_hbond_atom_site_label_H
    _geom_hbond_atom_site_label_A
    _geom_hbond_site_symmetry_D
    _geom_hbond_site_symmetry_H
    _geom_hbond_site_symmetry_A
    _geom_hbond_distance_DH
    _geom_hbond_distance_HA
    _geom_hbond_distance_DA
    _geom_hbond_angle_DHA
    O2 H2 O4 1_555 1_555 1_555 1.07 1.43 2.500 178
    O1 H1 O3 1_555 1_555 3_567 1.01 1.64 2.562 149
    O4 H4 O3 1_555 1_555 4_564 0.99 1.78 2.736 161
    O4 H5 O1 1_555 1_555 3_666 0.99 1.82 2.794 169
data_vege083_overall
_pd_block_diffractogram_id     2022-07-23T12:38|vege083|noname|NCCPAN2_hist_0
_pd_block_id     2022-07-23T12:38|vege083|noname|Overall
_refine_ls_matrix_type     full
_refine_ls_wR_factor_obs     0.04253
_refine_ls_goodness_of_fit_all     2.269
_refine_ls_number_parameters     53
_refine_ls_shift/su_max     2.6348
_computing_structure_refinement
;
GSAS-II (Toby & Von Dreele, J. Appl. Cryst. 46, 544-549, 2013)
;
loop_
    _pd_phase_block_id
    2022-07-23T12:38|vege083|phase_0|noname
    2022-07-23T12:38|vege083|phase_1|noname
_pd_calc_method     "Rietveld Refinement"
_pd_proc_info_datetime     2022-07-23T12:38
data_I
_pd_block_id     2022-07-23T12:38|vege083|phase_0|noname
_chemical_name_systematic
;
2,5-Dihydroxybenzene-1,4-dicarboxylic acid
;
_chemical_name_common
;
2,5-Dihydroxyterephthalic acid
;
_chemical_formula_moiety     ?
_chemical_formula_sum     "C8 H6 O6"
_chemical_formula_structural     ?
_chemical_formula_analytical     ?
_chemical_formula_iupac     "C8 H6 O6"
_chemical_formula_weight     198.08
_chemical_melting_point     ?
_chemical_compound_source     ?
_symmetry_cell_setting     triclinic
_symmetry_space_group_name_H-M     "P -1"
_symmetry_space_group_name_Hall     '-P 1'
loop_
    _space_group_symop_id
    _space_group_symop_operation_xyz
    1 x,y,z
    2 -x,-y,-z
_cell_length_a     4.2947(5)
_cell_length_b     5.6089(5)
_cell_length_c     8.2331(19)
_cell_angle_alpha     93.612(4)
_cell_angle_beta     102.219(4)
_cell_angle_gamma     96.7621(14)
_cell_volume     191.690(8)
_cell_formula_units_Z     1
_cell_measurement_temperature     302
_cell_special_details     ?
_exptl_crystal_density_diffrn     1.7163
_exptl_crystal_density_meas     ?
_exptl_crystal_density_method     ?
_exptl_crystal_F_000     ?
_pd_char_particle_morphology     ?
_diffrn_measurement_device_type     'PANalytical Empyrean'
_pd_meas_scan_method     step
_refine_ls_number_restraints     18
loop_
    _atom_type_symbol
    _atom_type_number_in_cell
    _atom_type_scat_Cromer_Mann_a1
    _atom_type_scat_Cromer_Mann_a2
    _atom_type_scat_Cromer_Mann_a3
    _atom_type_scat_Cromer_Mann_a4
    _atom_type_scat_Cromer_Mann_b1
    _atom_type_scat_Cromer_Mann_b2
    _atom_type_scat_Cromer_Mann_b3
    _atom_type_scat_Cromer_Mann_b4
    _atom_type_scat_Cromer_Mann_c
    _atom_type_scat_length_neutron
    _atom_type_scat_source
    C 8 2.31 1.02 1.5886 0.865 20.8439 10.2075 0.5687 51.6512 0.2156 0.6648
                     https://subversion.xray.aps.anl.gov/pyGSAS/trunk/atmdata.py
    H 6 0.493 0.3229 0.1402 0.0408 10.5109 26.1257 3.1424 57.7997 0.003 -0.3741
https://subversion.xray.aps.anl.gov/pyGSAS/trunk/atmdata.py
    O 6 3.0485 2.2868 1.5463 0.867 13.2771 5.7011 0.3239 32.9089 0.2508 0.5805
                     https://subversion.xray.aps.anl.gov/pyGSAS/trunk/atmdata.py
_computing_structure_solution     ?
_pd_phase_name     2,5-di-OHTA
_pd_proc_ls_pref_orient_corr
;
Simple spherical harmonic correction Order = 4
    Coefficients:  0:0:C(2,-2) = 0.246(11); 0:0:C(2,-1) = -0.018(11);
    0:0:C(2,0) = -0.313(16); 0:0:C(2,1) = 0.217(13); 0:0:C(2,2) = -0.192(9);
0:0:C(4,-4) = -0.146(17); 0:0:C(4,-3) = 0.073(19); 0:0:C(4,-2) = -0.052(16);
    0:0:C(4,-1) = 0.083(18); 0:0:C(4,0) = -0.058(17); 0:0:C(4,1) = -0.006(18);
    0:0:C(4,2) = -0.196(23); 0:0:C(4,3) = 0.071(16); 0:0:C(4,4) = 0.108(25);
;
_pd_spec_mount_mode     transmission
_pd_spec_mounting     'glass capillary'
_pd_spec_shape     cylinder
_pd_spec_size_axial     12
_pd_spec_size_equat     0.7
_pd_spec_size_thick     0.7
loop_
    _atom_site_type_symbol
    _atom_site_label
    _atom_site_fract_x
    _atom_site_fract_y
    _atom_site_fract_z
    _atom_site_U_iso_or_equiv
    _atom_site_adp_type
    _atom_site_occupancy
    _atom_site_site_symmetry_multiplicity
    C C10 0.492(2)   0.6406(16) 0.6392(11) 0.0323(10) Uiso 1.0000 2
    C C6 0.6818(18) 0.4506(18) 0.6571(9) 0.0323(10) Uiso 1.0000 2
    C C7 0.6946(18) 0.3106(14) 0.5107(12) 0.0323(10) Uiso 1.0000 2
    C C9 0.477(2)   0.7892(16) 0.7918(9) 0.0553(15) Uiso 1.0000 2
    O O1 0.8599(12) 0.4082(9) 0.8120(6) 0.0323(10) Uiso 1.0000 2
    O O3 0.2791(12) 0.9640(12) 0.7718(7) 0.0553(15) Uiso 1.0000 2
    O O5 0.6452(16) 0.7744(11) 0.9376(9) 0.0553(15) Uiso 1.0000 2
    H H8 0.84185 0.17135 0.52928 0.0420(14) Uiso 1.0000 2
    H H2 0.83782 0.54288 0.88998 0.0420(14) Uiso 1.0000 2
    H H4 0.30280 1.07255 0.87663 0.0719(19) Uiso 1.0000 2
_geom_special_details     ?
loop_
    _geom_bond_atom_site_label_1
    _geom_bond_atom_site_label_2
    _geom_bond_site_symmetry_1
    _geom_bond_site_symmetry_2
    _geom_bond_distance
    _geom_bond_publ_flag
    C10 C6 1_555 1_555 1.411(5) n
    C10 C7 1_555 2_666 1.384(5) n
    C10 C9 1_555 1_555 1.482(6) no
    C6 C10 1_555 1_555 1.411(5) n
    C6 C7 1_555 1_555 1.412(6) no
    C6 O1 1_555 1_555 1.391(5) n
    C7 C10 1_555 2_666 1.384(5) no
    C7 C6 1_555 1_555 1.412(6) n
    C7 H8 1_555 1_555 1.060(8) no
    C9 C10 1_555 1_555 1.482(6) n
    C9 O3 1_555 1_555 1.365(5) n
    C9 O5 1_555 1_555 1.277(5) n
    O1 C6 1_555 1_555 1.391(5) n
    O1 H2 1_555 1_555 0.987(5) n
    O3 C9 1_555 1_555 1.365(5) n
    O3 H4 1_555 1_555 1.004(6) n
    O5 C9 1_555 1_555 1.277(5) n
    H8 C7 1_555 1_555 1.060(8) n
    H2 O1 1_555 1_555 0.987(5) n
    H4 O3 1_555 1_555 1.004(6) n
loop_
    _geom_angle_atom_site_label_1
    _geom_angle_atom_site_label_2
    _geom_angle_atom_site_label_3
    _geom_angle_site_symmetry_1
    _geom_angle_site_symmetry_2
    _geom_angle_site_symmetry_3
    _geom_angle
    _geom_angle_publ_flag
    C6 C10 C7 1_555 1_555 2_666 124.3(7) n
    C6 C10 C9 1_555 1_555 1_555 118.1(9) n
    C7 C10 C9 2_666 1_555 1_555 117.5(9) n
    C10 C6 C7 1_555 1_555 1_555 117.4(6) n
    C10 C6 O1 1_555 1_555 1_555 121.6(9) n
    C7 C6 O1 1_555 1_555 1_555 121.0(10) n
    C10 C7 C6 2_666 1_555 1_555 118.1(7) n
    C10 C7 H8 2_666 1_555 1_555 126.7(10) n
    C6 C7 H8 1_555 1_555 1_555 115.1(10) n
    C10 C9 O3 1_555 1_555 1_555 116.8(7) n
    C10 C9 O5 1_555 1_555 1_555 125.0(9) n
    O3 C9 O5 1_555 1_555 1_555 118.1(7) n
    C6 O1 H2 1_555 1_555 1_555 105.5(6) n
    C9 O3 H4 1_555 1_555 1_555 112.7(5) n
data_Ia
_pd_block_id     2022-07-23T12:38|vege083|phase_1|noname
_chemical_name_systematic     ?
_chemical_name_common     ?
_chemical_formula_moiety     ?
_chemical_formula_sum     C
_chemical_formula_structural     ?
_chemical_formula_analytical     ?
_chemical_formula_weight     12.01
_chemical_melting_point     ?
_chemical_compound_source     ?
_symmetry_cell_setting     cubic
_symmetry_space_group_name_H-M     "F d -3 m"
_symmetry_space_group_name_Hall     '-F 4vw 2vw'
loop_
    _space_group_symop_id
    _space_group_symop_operation_xyz
    1 x,y,z
    2 z,x,y
    3 y,z,x
    4 1/4+x,1/4+y,-z
    5 -z,1/4+x,1/4+y
    6 1/4+y,-z,1/4+x
    7 1/4-z,1/2+x,3/4-y
    8 3/4-y,1/4-z,1/2+x
    9 1/2+y,1/4-z,3/4-x
    10 3/4-x,1/2+y,1/4-z
    11 1/4-z,3/4-x,1/2+y
    12 1/2+x,3/4-y,1/4-z
    13 y,x,z
    14 z,y,x
    15 x,z,y
    16 1/4+y,1/4+x,-z
    17 -z,1/4+y,1/4+x
    18 1/4+x,-z,1/4+y
    19 1/4-z,1/2+y,3/4-x
    20 3/4-x,1/4-z,1/2+y
    21 1/2+x,1/4-z,3/4-y
    22 3/4-y,1/2+x,1/4-z
    23 1/4-z,3/4-y,1/2+x
    24 1/2+y,3/4-x,1/4-z
    25 -x,-y,-z
    26 -z,-x,-y
    27 -y,-z,-x
    28 3/4-x,3/4-y,z
    29 z,3/4-x,3/4-y
    30 3/4-y,z,3/4-x
    31 3/4+z,1/2-x,1/4+y
    32 1/4+y,3/4+z,1/2-x
    33 1/2-y,3/4+z,1/4+x
    34 1/4+x,1/2-y,3/4+z
    35 3/4+z,1/4+x,1/2-y
    36 1/2-x,1/4+y,3/4+z
    37 -y,-x,-z
    38 -z,-y,-x
    39 -x,-z,-y
    40 3/4-y,3/4-x,z
    41 z,3/4-y,3/4-x
    42 3/4-x,z,3/4-y
    43 3/4+z,1/2-y,1/4+x
    44 1/4+x,3/4+z,1/2-y
    45 1/2-x,3/4+z,1/4+y
    46 1/4+y,1/2-x,3/4+z
    47 3/4+z,1/4+y,1/2-x
    48 1/2-y,1/4+x,3/4+z
    49 x,1/2+y,1/2+z
    50 z,1/2+x,1/2+y
    51 y,1/2+z,1/2+x
    52 1/4+x,3/4+y,1/2-z
    53 -z,3/4+x,3/4+y
    54 1/4+y,1/2-z,3/4+x
    55 1/4-z,x,1/4-y
    56 3/4-y,3/4-z,x
    57 1/2+y,3/4-z,1/4-x
    58 3/4-x,y,3/4-z
    59 1/4-z,1/4-x,y
    60 1/2+x,1/4-y,3/4-z
    61 y,1/2+x,1/2+z
    62 z,1/2+y,1/2+x
    63 x,1/2+z,1/2+y
    64 1/4+y,3/4+x,1/2-z
    65 -z,3/4+y,3/4+x
    66 1/4+x,1/2-z,3/4+y
    67 1/4-z,y,1/4-x
    68 3/4-x,3/4-z,y
    69 1/2+x,3/4-z,1/4-y
    70 3/4-y,x,3/4-z
    71 1/4-z,1/4-y,x
    72 1/2+y,1/4-x,3/4-z
    73 -x,1/2-y,1/2-z
    74 -z,1/2-x,1/2-y
    75 -y,1/2-z,1/2-x
    76 3/4-x,1/4-y,1/2+z
    77 z,1/4-x,1/4-y
    78 3/4-y,1/2+z,1/4-x
    79 3/4+z,-x,3/4+y
    80 1/4+y,1/4+z,-x
    81 1/2-y,1/4+z,3/4+x
    82 1/4+x,-y,1/4+z
    83 3/4+z,3/4+x,-y
    84 1/2-x,3/4+y,1/4+z
    85 -y,1/2-x,1/2-z
    86 -z,1/2-y,1/2-x
    87 -x,1/2-z,1/2-y
    88 3/4-y,1/4-x,1/2+z
    89 z,1/4-y,1/4-x
    90 3/4-x,1/2+z,1/4-y
    91 3/4+z,-y,3/4+x
    92 1/4+x,1/4+z,-y
    93 1/2-x,1/4+z,3/4+y
    94 1/4+y,-x,1/4+z
    95 3/4+z,3/4+y,-x
    96 1/2-y,3/4+x,1/4+z
    97 1/2+x,y,1/2+z
    98 1/2+z,x,1/2+y
    99 1/2+y,z,1/2+x
    100 3/4+x,1/4+y,1/2-z
    101 1/2-z,1/4+x,3/4+y
    102 3/4+y,-z,3/4+x
    103 3/4-z,1/2+x,1/4-y
    104 1/4-y,1/4-z,x
    105 y,1/4-z,1/4-x
    106 1/4-x,1/2+y,3/4-z
    107 3/4-z,3/4-x,y
    108 x,3/4-y,3/4-z
    109 1/2+y,x,1/2+z
    110 1/2+z,y,1/2+x
    111 1/2+x,z,1/2+y
    112 3/4+y,1/4+x,1/2-z
    113 1/2-z,1/4+y,3/4+x
    114 3/4+x,-z,3/4+y
    115 3/4-z,1/2+y,1/4-x
    116 1/4-x,1/4-z,y
    117 x,1/4-z,1/4-y
    118 1/4-y,1/2+x,3/4-z
    119 3/4-z,3/4-y,x
    120 y,3/4-x,3/4-z
    121 1/2-x,-y,1/2-z
    122 1/2-z,-x,1/2-y
    123 1/2-y,-z,1/2-x
    124 1/4-x,3/4-y,1/2+z
    125 1/2+z,3/4-x,1/4-y
    126 1/4-y,z,1/4-x
    127 1/4+z,1/2-x,3/4+y
    128 3/4+y,3/4+z,-x
    129 -y,3/4+z,3/4+x
    130 3/4+x,1/2-y,1/4+z
    131 1/4+z,1/4+x,-y
    132 -x,1/4+y,1/4+z
    133 1/2-y,-x,1/2-z
    134 1/2-z,-y,1/2-x
    135 1/2-x,-z,1/2-y
    136 1/4-y,3/4-x,1/2+z
    137 1/2+z,3/4-y,1/4-x
    138 1/4-x,z,1/4-y
    139 1/4+z,1/2-y,3/4+x
    140 3/4+x,3/4+z,-y
    141 -x,3/4+z,3/4+y
    142 3/4+y,1/2-x,1/4+z
    143 1/4+z,1/4+y,-x
    144 -y,1/4+x,1/4+z
    145 1/2+x,1/2+y,z
    146 1/2+z,1/2+x,y
    147 1/2+y,1/2+z,x
    148 3/4+x,3/4+y,-z
    149 1/2-z,3/4+x,1/4+y
    150 3/4+y,1/2-z,1/4+x
    151 3/4-z,x,3/4-y
    152 1/4-y,3/4-z,1/2+x
    153 y,3/4-z,3/4-x
    154 1/4-x,y,1/4-z
    155 3/4-z,1/4-x,1/2+y
    156 x,1/4-y,1/4-z
    157 1/2+y,1/2+x,z
    158 1/2+z,1/2+y,x
    159 1/2+x,1/2+z,y
    160 3/4+y,3/4+x,-z
    161 1/2-z,3/4+y,1/4+x
    162 3/4+x,1/2-z,1/4+y
    163 3/4-z,y,3/4-x
    164 1/4-x,3/4-z,1/2+y
    165 x,3/4-z,3/4-y
    166 1/4-y,x,1/4-z
    167 3/4-z,1/4-y,1/2+x
    168 y,1/4-x,1/4-z
    169 1/2-x,1/2-y,-z
    170 1/2-z,1/2-x,-y
    171 1/2-y,1/2-z,-x
    172 1/4-x,1/4-y,z
    173 1/2+z,1/4-x,3/4-y
    174 1/4-y,1/2+z,3/4-x
    175 1/4+z,-x,1/4+y
    176 3/4+y,1/4+z,1/2-x
    177 -y,1/4+z,1/4+x
    178 3/4+x,-y,3/4+z
    179 1/4+z,3/4+x,1/2-y
    180 -x,3/4+y,3/4+z
    181 1/2-y,1/2-x,-z
    182 1/2-z,1/2-y,-x
    183 1/2-x,1/2-z,-y
    184 1/4-y,1/4-x,z
    185 1/2+z,1/4-y,3/4-x
    186 1/4-x,1/2+z,3/4-y
    187 1/4+z,-y,1/4+x
    188 3/4+x,1/4+z,1/2-y
    189 -x,1/4+z,1/4+y
    190 3/4+y,-x,3/4+z
    191 1/4+z,3/4+y,1/2-x
    192 -y,3/4+x,3/4+z
_cell_length_a     3.58625(11)
_cell_length_b     3.58625
_cell_length_c     3.58625
_cell_angle_alpha     90
_cell_angle_beta     90
_cell_angle_gamma     90
_cell_volume     46.123(4)
_cell_formula_units_Z     8
_cell_measurement_temperature     302.0
_cell_special_details     ?
_exptl_crystal_density_diffrn     3.4594
_exptl_crystal_density_meas     ?
_exptl_crystal_density_method     ?
_exptl_crystal_F_000     ?
_pd_char_particle_morphology     ?
loop_
    _atom_type_symbol
    _atom_type_number_in_cell
    _atom_type_scat_Cromer_Mann_a1
    _atom_type_scat_Cromer_Mann_a2
    _atom_type_scat_Cromer_Mann_a3
    _atom_type_scat_Cromer_Mann_a4
    _atom_type_scat_Cromer_Mann_b1
    _atom_type_scat_Cromer_Mann_b2
    _atom_type_scat_Cromer_Mann_b3
    _atom_type_scat_Cromer_Mann_b4
    _atom_type_scat_Cromer_Mann_c
    _atom_type_scat_length_neutron
    _atom_type_scat_source
    C 8 2.31 1.02 1.5886 0.865 20.8439 10.2075 0.5687 51.6512 0.2156 0.6648
                     https://subversion.xray.aps.anl.gov/pyGSAS/trunk/atmdata.py
_computing_structure_solution     ?
_pd_phase_name     "diamond, C"
_pd_proc_ls_pref_orient_corr
                       "March-Dollase correction coef. = 1.000 axis = [0, 0, 1]"
loop_
    _atom_site_type_symbol
    _atom_site_label
    _atom_site_fract_x
    _atom_site_fract_y
    _atom_site_fract_z
    _atom_site_U_iso_or_equiv
    _atom_site_adp_type
    _atom_site_occupancy
    _atom_site_site_symmetry_multiplicity
    C C1 0.12500 0.12500 0.12500 0.0159 Uiso 1.0000 8
_geom_special_details     ?
loop_
    _geom_bond_atom_site_label_1
    _geom_bond_atom_site_label_2
    _geom_bond_site_symmetry_1
    _geom_bond_site_symmetry_2
    _geom_bond_distance
    _geom_bond_publ_flag
    C1 C1 1_555 4_555 1.55289 n
    C1 C1 1_555 5_555 1.55289 n
    C1 C1 1_555 6_555 1.55289 n
    C1 C1 1_555 25_555 1.55289 n
loop_
    _geom_angle_atom_site_label_1
    _geom_angle_atom_site_label_2
    _geom_angle_atom_site_label_3
    _geom_angle_site_symmetry_1
    _geom_angle_site_symmetry_2
    _geom_angle_site_symmetry_3
    _geom_angle
    _geom_angle_publ_flag
    C1 C1 C1 4_555 1_555 5_555 109.471 n
    C1 C1 C1 4_555 1_555 6_555 109.471 n
    C1 C1 C1 5_555 1_555 6_555 109.471 n
    C1 C1 C1 4_555 1_555 25_555 109.471 n
    C1 C1 C1 5_555 1_555 25_555 109.471 n
    C1 C1 C1 6_555 1_555 25_555 109.471 n
data_vege083_pwd_0
_pd_block_id     2022-07-23T12:38|vege083|noname|NCCPAN2_hist_0
_exptl_special_details     ?
_diffrn_ambient_temperature     300
_diffrn_source     ?
_diffrn_radiation_type     'Mo K\a~1,2~'
loop_
    _diffrn_radiation_wavelength
    0.70932
    0.71361
_diffrn_radiation_monochromator     ?
_diffrn_measurement_device_type     ?
_diffrn_detector     ?
_pd_instr_dist_src/mono     ?
_pd_instr_dist_mono/spec     ?
_pd_instr_dist_src/spec     ?
_pd_instr_dist_spec/anal     ?
_pd_instr_dist_anal/detc     ?
_pd_instr_dist_spec/detc     ?
_pd_instr_location     ?
_diffrn_radiation_probe     x-ray
loop_
    _refln_index_h
    _refln_index_k
    _refln_index_l
    _pd_refln_phase_id
    _refln_F_squared_meas
    _refln_F_squared_calc
    _refln_phase_calc
    _refln_d_spacing
    _gsas_i100_meas
    0 0 1 0 0.5588 1.0457 -0.0 8.01349 0.05
    0 1 0 0 176.2700 168.0745 -180.0 5.54696 12.66
    0 1 -1 0 628.6733 615.4911 -0.0 4.76746 29.28
    0 1 1 0 0.2583 0.2695 -180.0 4.37904 0.02
    1 0 0 0 692.6459 688.7811 -180.0 4.15935 37.08
    1 0 -1 0 113.8260 113.9400 -0.0 4.07868 4.64
    0 0 2 0 219.5450 228.3334 -180.0 4.00675 5.23
    1 -1 0 0 160.9038 170.2914 180.0 3.56566 6.42
    1 -1 -1 0 7.6850 10.2494 -180.0 3.42919 0.30
    1 0 1 0 10.7973 11.5329 180.0 3.39738 0.33
    0 1 -2 0 11.6061 12.0511 0.0 3.39737 0.27
    1 0 -2 0 0.1604 0.1193 -0.0 3.26920 0.00
    1 1 -1 0 4763.9364 4689.1051 180.0 3.15934 100.00
    1 1 0 0 44.0464 43.3856 0.0 3.13185 1.04
    0 1 2 0 39.7812 39.8806 -180.0 3.11677 0.99
    1 -1 1 0 138.0610 135.8758 0.0 3.10964 3.84
    1 -1 -2 0 217.6007 228.9775 -0.0 2.85635 5.23
    1 1 -2 0 72.9410 80.2515 -180.0 2.77816 0.79
    0 2 0 0 1.7352 1.8606 -180.0 2.77348 0.03
    1 1 1 0 208.8506 207.6118 0.0 2.72303 3.44
    0 2 -1 0 158.4245 152.8603 0.0 2.69755 2.23
    0 0 3 0 106.6272 120.5831 180.0 2.67116 1.12
    1 0 2 0 7.4941 13.3927 -180.0 2.61159 0.11
    0 2 1 0 297.8396 310.8988 -180.0 2.55051 5.44
    1 0 -3 0 20.6623 21.2080 -0.0 2.51446 0.14
    1 -1 2 0 67.2407 69.1279 -0.0 2.50533 1.11
    0 1 -3 0 3.7685 3.7788 -0.0 2.49668 0.04
    1 -2 0 0 595.0819 590.3436 0.0 2.46552 11.85
    1 -2 -1 0 8.2307 7.9929 180.0 2.39069 0.17
    0 2 -2 0 50.8741 50.2188 180.0 2.38373 0.57
    0 1 3 0 67.8860 64.6586 -180.0 2.32571 0.78
    1 -2 1 0 159.8566 154.2214 -0.0 2.32375 2.52
    1 1 -3 0 54.8777 55.1831 -0.0 2.29363 0.30
    1 -1 -3 0 1064.4986 1049.9105 0.0 2.28669 13.07
    1 1 2 0 54.5825 53.1008 -0.0 2.24213 0.56
    1 2 -1 0 66.2829 62.5345 0.0 2.20722 0.49
    0 2 2 0 828.2225 813.1695 180.0 2.18952 11.51
    1 2 0 0 0.0184 0.0188 180.0 2.17647 0.00
    1 -2 -2 0 1.6210 1.5927 180.0 2.14882 0.03
    2 0 -1 0 50.4015 47.5452 -0.0 2.13076 0.64
    1 2 -2 0 126.0311 115.9101 180.0 2.08259 0.74
    2 0 0 0 104.7035 98.1396 180.0 2.07967 1.33
    2 -1 -1 0 460.6372 448.6861 -180.0 2.06930 5.62
    1 -2 2 0 54.6060 52.7349 -0.0 2.05403 0.63
    1 0 3 0 419.3001 401.9971 180.0 2.05090 3.58
    2 -1 0 0 86.9223 84.1318 180.0 2.03949 1.04
    2 0 -2 0 29.0041 28.1038 0.0 2.03934 0.28
    0 2 -3 0 43.1924 41.9207 180.0 2.01742 0.35
    1 -1 3 0 106.2639 102.8572 -0.0 2.01468 1.02
    1 2 1 0 19.2255 17.2214 0.0 2.00768 0.15
    0 0 4 0 28.8527 24.6426 0.0 2.00337 0.17
    1 0 -4 0 55.7915 39.9335 -0.0 1.98455 0.23
    2 -1 -2 0 0.5745 0.4815 -180.0 1.96951 0.01
    0 1 -4 0 417.5519 370.8132 0.0 1.94126 2.57
    2 1 -1 0 208.7383 211.7392 0.0 1.91748 2.06
    2 0 1 0 33.9038 33.8473 180.0 1.91281 0.34
    2 -1 1 0 20.8381 19.4290 180.0 1.89512 0.21
    1 1 -4 0 73.0103 71.0769 -0.0 1.88392 0.24
    2 1 0 0 4.0220 4.4226 -0.0 1.86660 0.04
    1 2 -3 0 2.1203 2.2557 -180.0 1.86659 0.01
    2 1 -2 0 28.5736 31.4608 180.0 1.86308 0.22
    1 -2 -3 0 70.6384 74.5907 180.0 1.85913 0.79
    1 -1 -4 0 13.6879 14.1579 180.0 1.85356 0.09
    2 0 -3 0 40.4837 41.6865 180.0 1.85127 0.25
    0 3 0 0 27.2794 27.7513 0.0 1.84899 0.21
    1 1 3 0 38.9507 38.6125 -180.0 1.84390 0.25
    0 2 3 0 49.2162 48.9004 0.0 1.84238 0.44
    0 3 -1 0 258.9083 255.1004 180.0 1.83850 1.71
    0 1 4 0 6.9897 6.4953 0.0 1.83198 0.04
    2 -2 -1 0 201.5270 192.4108 -0.0 1.79082 2.01
    2 -1 -3 0 0.3466 0.3308 -180.0 1.78682 0.00
    2 -2 0 0 59.9257 57.4434 -180.0 1.78283 0.57
    1 -3 0 0 229.4961 220.1246 180.0 1.78073 2.22
    1 2 2 0 39.5645 37.6041 0.0 1.77830 0.25
    1 -2 3 0 26.8740 25.7882 -180.0 1.76778 0.21
    0 3 1 0 4.5855 4.4099 0.0 1.76693 0.04
    1 -3 -1 0 28.8015 32.2400 -180.0 1.74105 0.29
    0 3 -2 0 77.0394 86.0889 -180.0 1.73988 0.44
    1 -3 1 0 22.8472 25.6973 0.0 1.73561 0.19
    2 1 1 0 11.5253 13.1124 0.0 1.73244 0.09
    2 1 -3 0 0.0257 0.0296 180.0 1.72682 0.00
    2 -2 -2 0 44.9310 53.4616 0.0 1.71460 0.41
    2 0 2 0 26.7858 36.4017 180.0 1.69869 0.19
    0 2 -4 0 72.9661 97.2397 -180.0 1.69869 0.39
    2 -1 2 0 23.2463 31.7709 0.0 1.69612 0.17
    2 -2 1 0 38.8659 53.6511 180.0 1.69379 0.31
    1 0 4 0 4.2606 5.1460 180.0 1.66663 0.02
    1 -1 4 0 173.0990 165.3787 -180.0 1.65620 1.01
    2 0 -4 0 507.6041 481.5223 -180.0 1.63460 1.95
    1 2 -4 0 0.1354 0.1254 180.0 1.63385 0.00
    1 3 -1 0 11.4258 10.4072 0.0 1.63226 0.04
    1 -3 -2 0 8.3486 7.5598 -0.0 1.63174 0.08
    0 3 2 0 45.0336 39.7870 0.0 1.62382 0.32
    1 -3 2 0 42.8903 37.8231 -0.0 1.62281 0.29
    1 0 -5 0 9.8617 8.3035 180.0 1.62052 0.03
    1 3 0 0 151.8138 135.2998 0.0 1.61111 0.64
    2 2 -1 0 61.4394 56.3316 -180.0 1.60395 0.34
    0 0 5 0 42.2501 38.6819 -0.0 1.60270 0.16
    1 -2 -4 0 0.5263 0.4780 0.0 1.59472 0.00
    0 3 -3 0 44.6423 42.2830 -180.0 1.58915 0.21
    1 3 -2 0 51.8539 49.2643 180.0 1.58797 0.18
    2 -2 -3 0 4.4200 4.4431 180.0 1.58185 0.03
    2 -1 -4 0 56.9270 57.6236 -0.0 1.58160 0.29
    2 2 -2 0 820.6161 878.8376 -0.0 1.57967 3.98
    0 1 -5 0 15.8352 16.5760 0.0 1.57831 0.06
    1 1 -5 0 2.6331 2.8000 180.0 1.57219 0.01
    2 2 0 0 59.8861 62.8402 180.0 1.56592 0.33
    2 1 2 0 155.9039 161.0311 -0.0 1.56078 0.88
    0 2 4 0 21.0427 20.0781 -0.0 1.55839 0.12
    2 -2 2 0 0.1466 0.1323 -0.0 1.55482 0.00
    2 1 -4 0 3.0828 2.7309 180.0 1.55462 0.01
    1 2 3 0 1.3485 1.1727 -180.0 1.55137 0.01
    1 1 4 0 35.9238 30.2850 180.0 1.54218 0.16
    1 -1 -5 0 16.6963 14.1622 -180.0 1.53933 0.07
    1 3 1 0 233.1927 235.8498 -0.0 1.53156 1.00
    1 -2 4 0 0.1828 0.2101 180.0 1.51774 0.00
    0 1 5 0 12.0921 20.7630 -180.0 1.50382 0.05
    2 2 -3 0 27.2804 43.1598 0.0 1.50087 0.10
    2 -1 3 0 1.3707 1.8489 -180.0 1.49417 0.01
    1 3 -3 0 3.6661 4.8326 -0.0 1.49248 0.01
    2 0 3 0 125.4267 161.0515 0.0 1.48915 0.63
    1 -3 -3 0 6.8153 8.4721 180.0 1.48675 0.05
    2 -3 0 0 4.0265 4.9193 -180.0 1.48442 0.03
    2 -3 -1 0 13.8830 17.3136 -0.0 1.48235 0.10
    2 2 1 0 3.7315 5.4037 180.0 1.47754 0.02
    1 -3 3 0 0.7931 1.1329 180.0 1.47663 0.00
    0 3 3 0 0.6842 1.2511 180.0 1.45968 0.00
    0 2 -5 0 64.8454 66.1475 -0.0 1.44555 0.23
    2 -3 1 0 12.9850 12.3570 -180.0 1.43786 0.08
    2 -3 -2 0 89.9017 82.9941 -0.0 1.43222 0.60
    2 0 -5 0 0.4221 0.3791 -0.0 1.43166 0.00
    2 -2 -4 0 1.6592 1.5169 -0.0 1.42817 0.01
    0 3 -4 0 8.9919 8.5366 -0.0 1.42457 0.03
    1 2 -5 0 149.4147 140.7330 -180.0 1.42372 0.36
    3 0 -1 0 11.6420 11.5265 -0.0 1.41989 0.06
    3 -1 -1 0 40.6323 41.9177 0.0 1.41757 0.22
    1 3 2 0 45.8635 48.0089 -180.0 1.41630 0.18
    3 0 -2 0 125.3120 148.1562 0.0 1.41008 0.62
    3 -1 -2 0 58.8635 72.1544 180.0 1.40215 0.30
    2 -2 3 0 53.9926 66.9656 180.0 1.40042 0.27
    1 0 5 0 18.7981 22.1717 0.0 1.39559 0.07
    1 -1 5 0 27.5769 32.5315 -180.0 1.39495 0.10
    2 -1 -5 0 0.2504 0.2951 -180.0 1.39014 0.00
    3 -1 0 0 24.1305 28.2592 -0.0 1.38972 0.13
    2 2 -4 0 3.4181 4.0244 180.0 1.38908 0.01
    2 1 3 0 0.0703 0.0828 -180.0 1.38813 0.00
    0 4 -1 0 89.3640 103.9010 0.0 1.38771 0.34
    0 4 0 0 3.4770 4.0223 -0.0 1.38674 0.01
    3 0 0 0 1.3899 1.6048 -0.0 1.38645 0.01
    2 1 -5 0 10.4293 11.4179 180.0 1.38236 0.02
    1 -2 -5 0 8.0092 9.1806 180.0 1.37587 0.04
    1 -4 0 0 20.0780 24.6832 180.0 1.37204 0.10
    1 3 -4 0 5.4020 6.7846 -0.0 1.37044 0.01
    1 0 -6 0 3.0845 4.6676 -0.0 1.36230 0.01
    2 2 2 0 12.8026 19.4156 0.0 1.36151 0.05
    3 0 -3 0 2.0191 2.8281 0.0 1.35956 0.01
    1 -4 1 0 0.8375 1.1042 0.0 1.35613 0.00
    2 -3 2 0 2.1404 2.7783 0.0 1.35493 0.01
    1 2 4 0 17.6032 22.2128 0.0 1.35343 0.06
    0 4 -2 0 2.4665 3.1174 180.0 1.34878 0.01
    1 -4 -1 0 57.4033 72.2715 180.0 1.34861 0.31
    3 -1 -3 0 24.0345 30.2238 -180.0 1.34744 0.10
    2 -3 -3 0 105.9175 132.8887 0.0 1.34709 0.61
    0 4 1 0 4.9593 6.2611 -180.0 1.34610 0.02
    1 1 -6 0 13.0450 18.1989 180.0 1.33807 0.02
    3 1 -1 0 20.3390 28.8605 -0.0 1.33705 0.09
    0 2 5 0 2.0975 3.0107 0.0 1.33623 0.01
    1 -3 -4 0 12.6293 18.4399 -180.0 1.33586 0.07
    0 0 6 0 19.9880 29.3331 -0.0 1.33558 0.05
    3 1 -2 0 3.2839 5.1657 180.0 1.33365 0.01
    3 -2 -1 0 3.1961 5.1923 0.0 1.33125 0.02
    1 -3 4 0 36.9031 63.9100 -0.0 1.32609 0.15
    0 1 -6 0 8.4805 15.0140 180.0 1.32610 0.02
    3 -1 1 0 0.0067 0.0118 180.0 1.32562 0.00
    2 3 -1 0 0.5155 1.0106 -0.0 1.32403 0.00
    3 0 1 0 9.1942 16.6348 -180.0 1.31809 0.04
    1 1 5 0 5.6341 9.7564 180.0 1.31538 0.02
    2 3 -2 0 11.6939 19.9362 -180.0 1.31489 0.03
    2 -1 4 0 19.9817 33.1730 180.0 1.31377 0.08
    1 -2 5 0 16.1753 26.5425 0.0 1.31377 0.06
    3 -2 -2 0 1.6163 2.6432 180.0 1.31381 0.01
    3 -2 0 0 2.2778 3.6709 -0.0 1.31269 0.01
    1 -1 -6 0 3.2988 4.8960 180.0 1.30841 0.01
    2 0 4 0 15.1060 22.5523 -0.0 1.30579 0.05
    1 -4 2 0 9.0846 13.0549 0.0 1.30474 0.04
    3 1 0 0 3.7446 5.4529 -0.0 1.30446 0.02
    0 3 4 0 5.2240 7.0820 0.0 1.30126 0.02
    2 3 0 0 2.1204 2.8581 -180.0 1.29792 0.01
    3 1 -3 0 10.1693 13.8875 -180.0 1.29507 0.04
    1 -4 -2 0 62.9885 80.7049 -180.0 1.29145 0.32
    1 3 3 0 7.9963 9.8746 180.0 1.28898 0.03
    3 0 -4 0 2.4362 2.5095 0.0 1.28013 0.01
    1 4 -1 0 22.4589 23.1427 -180.0 1.27993 0.06
    0 4 -3 0 9.9468 10.1804 -180.0 1.27906 0.03
    2 -2 -5 0 10.2301 10.0741 0.0 1.27822 0.04
    0 4 2 0 13.0284 12.7897 0.0 1.27526 0.05
    2 3 -3 0 15.2137 14.9313 -0.0 1.27257 0.04
    0 1 6 0 221.9770 218.0830 180.0 1.27251 0.59
    0 3 -5 0 2.3764 2.3366 0.0 1.26930 0.01
    2 2 -5 0 18.0331 17.2578 180.0 1.26620 0.03
    3 -1 -4 0 1.5441 1.4878 -0.0 1.26584 0.01
    1 4 0 0 2.0925 2.0157 -180.0 1.26551 0.01
    3 -2 -3 0 36.9937 35.7595 180.0 1.26434 0.15
    3 -2 1 0 8.5793 8.3076 -180.0 1.26235 0.04
    1 4 -2 0 64.9330 62.8679 -0.0 1.26232 0.15
    2 0 -6 0 3.4853 3.1945 0.0 1.25723 0.01
    2 -3 3 0 291.3372 279.0931 -0.0 1.25307 1.16
    2 -2 4 0 0.0001 0.0001 180.0 1.25267 0.00
    0 2 -6 0 18.5690 17.7440 -0.0 1.24834 0.05
    1 2 -6 0 13.3456 12.7415 -180.0 1.24686 0.02
    2 -3 -4 0 108.6389 103.5678 180.0 1.24439 0.49
    3 1 1 0 7.8928 7.5106 -0.0 1.24311 0.03
    1 3 -5 0 47.3383 45.4691 0.0 1.24311 0.10
    2 3 1 0 13.9382 13.2476 -180.0 1.24232 0.04
    3 -1 2 0 38.7913 38.3088 -0.0 1.23892 0.15
    2 2 3 0 10.1284 10.2868 -0.0 1.23845 0.03
    2 -4 0 0 0.7324 0.7165 0.0 1.23276 0.00
    2 1 4 0 14.4823 14.6374 -180.0 1.23224 0.04
    3 1 -4 0 1.2172 1.1559 -0.0 1.22964 0.00
    3 0 2 0 5.8735 5.5377 0.0 1.22897 0.02
    1 -4 3 0 0.5965 0.5636 -0.0 1.22882 0.00
    2 -4 -1 0 19.4416 18.1953 -0.0 1.22778 0.09
    2 1 -6 0 5.0952 4.7253 -0.0 1.22720 0.01
    2 -1 -6 0 5.9875 5.4978 -0.0 1.22507 0.01
    1 4 1 0 12.3426 11.1805 180.0 1.22211 0.03
    1 4 -3 0 21.2333 19.2150 0.0 1.21638 0.04
    1 -4 -3 0 134.7315 124.2913 -0.0 1.21225 0.60
    2 -4 1 0 3.2015 2.8668 0.0 1.20928 0.01
    3 2 -2 0 67.0633 59.2768 -180.0 1.20690 0.21
    3 2 -1 0 0.7247 0.6424 180.0 1.20582 0.00
    2 3 -4 0 0.0908 0.0801 0.0 1.20582 0.00
    1 -1 6 0 38.8792 33.6781 180.0 1.20005 0.10
    1 -2 -6 0 2.3706 2.0219 0.0 1.20000 0.01
    3 -3 -1 0 0.6046 0.5348 -180.0 1.19875 0.00
    1 0 6 0 0.5953 0.5358 -180.0 1.19695 0.00
    1 -3 -5 0 30.2371 27.5263 180.0 1.19567 0.11
    2 -4 -2 0 0.4091 0.3744 0.0 1.19534 0.00
    3 -2 -4 0 119.6339 113.1536 -180.0 1.19273 0.42
    0 4 -4 0 3.4114 3.2349 0.0 1.19186 0.01
    3 -2 2 0 201.5339 196.0845 180.0 1.19022 0.73
    1 2 5 0 132.2377 133.9512 -0.0 1.18889 0.35
    3 -3 0 0 2.3875 2.3227 -180.0 1.18855 0.01
    0 4 3 0 12.4437 12.0870 -0.0 1.18756 0.04
    1 -3 5 0 0.1896 0.1819 -0.0 1.18690 0.00
    3 0 -5 0 28.0360 27.2025 180.0 1.18629 0.06
    3 -3 -2 0 22.7918 20.8838 180.0 1.18258 0.09
    3 2 -3 0 13.0689 11.7743 -0.0 1.18143 0.04
    3 2 0 0 3.5229 3.0730 -180.0 1.17841 0.01
    1 0 -7 0 224.6068 180.4513 0.0 1.17201 0.37
    3 -1 -5 0 0.0002 0.0002 180.0 1.17160 0.00
    2 3 2 0 0.0886 0.0725 0.0 1.16769 0.00
    1 3 4 0 0.5942 0.5219 -180.0 1.16534 0.00
    3 1 2 0 85.8336 77.2676 -180.0 1.16429 0.27
    0 2 6 0 1.8296 1.6875 -180.0 1.16286 0.00
    2 -4 2 0 7.3543 6.6370 -0.0 1.16188 0.03
    2 -1 5 0 36.6108 33.1156 180.0 1.16092 0.10
    0 3 5 0 1.0044 0.9100 180.0 1.16017 0.00
    1 1 -7 0 41.9676 38.2546 -180.0 1.15964 0.06
    1 4 2 0 2.2268 2.0735 -0.0 1.15793 0.01
    3 -3 1 0 5.0389 4.5786 180.0 1.15391 0.02
    2 0 5 0 20.4543 18.3089 -0.0 1.15228 0.05
    1 4 -4 0 17.4853 15.5750 0.0 1.15064 0.03
    1 -2 6 0 56.0525 49.9480 -0.0 1.15027 0.14
    3 1 -5 0 145.0527 129.0246 -0.0 1.14885 0.29
    2 -3 4 0 40.5614 34.7853 -180.0 1.14694 0.13
    2 2 -6 0 0.1484 0.1262 -180.0 1.14681 0.00
    0 0 7 0 207.1388 172.1994 -180.0 1.14478 0.38
    3 -1 3 0 0.6053 0.5122 -180.0 1.14327 0.00
    2 -2 -6 0 27.5428 23.2410 -0.0 1.14335 0.07
    3 -3 -3 0 5.7279 4.8588 -180.0 1.14306 0.02
    1 1 6 0 224.8251 192.9752 0.0 1.14214 0.50
    0 1 -7 0 0.0129 0.0109 -180.0 1.14182 0.00
    2 -4 -3 0 189.2157 160.6863 -180.0 1.14146 0.75
    1 -4 4 0 247.6738 210.0796 180.0 1.14093 0.70
    2 -3 -5 0 0.5857 0.4905 -180.0 1.13840 0.00
    1 -1 -7 0 0.1113 0.0931 -0.0 1.13418 0.00
    3 2 -4 0 0.0447 0.0374 -0.0 1.13408 0.00
    3 0 3 0 20.4054 17.1169 -0.0 1.13246 0.06
    0 3 -6 0 9.3621 7.8400 180.0 1.13246 0.02
    3 2 1 0 42.4140 36.0538 180.0 1.12965 0.12
    2 3 -5 0 0.6617 0.5156 -180.0 1.12569 0.00
    1 -4 -4 0 0.0206 0.0160 0.0 1.12329 0.00
    1 3 -6 0 15.4994 12.0716 180.0 1.12301 0.03
    2 -2 5 0 0.9972 0.7525 -180.0 1.12098 0.00
    2 2 4 0 2.1767 1.6001 -0.0 1.12106 0.01
    0 5 -1 0 14.9390 12.9738 0.0 1.11269 0.04
    2 0 -7 0 3.0169 2.7195 -0.0 1.11209 0.00
    3 -2 -5 0 50.4700 46.9843 -0.0 1.11012 0.14
    1 -5 0 0 8.0796 7.5166 180.0 1.10969 0.02
    0 5 0 0 30.7861 28.7824 0.0 1.10939 0.08
    3 -2 3 0 58.2624 56.6417 0.0 1.10743 0.17
    2 4 -1 0 31.4841 31.4252 -180.0 1.10623 0.06
    1 -5 1 0 0.1794 0.1794 -180.0 1.10396 0.00
    2 4 -2 0 8.4971 8.7018 -180.0 1.10361 0.02
    0 1 7 0 18.3974 18.6753 0.0 1.10158 0.03
    1 2 -7 0 5.3181 5.3641 -0.0 1.10146 0.01
    3 -3 2 0 4.0713 4.1076 -0.0 1.10076 0.01
    0 4 -5 0 36.7192 36.8430 180.0 1.09910 0.08
    2 -4 3 0 4.7608 4.8327 180.0 1.09840 0.01
    2 1 5 0 2.5751 2.7251 0.0 1.09808 0.01
    0 5 -2 0 0.0000 0.0000 0.0 1.09498 0.00
    0 4 4 0 14.4151 14.2205 0.0 1.09476 0.04
    1 -5 -1 0 0.4854 0.4758 -0.0 1.09451 0.00
    2 1 -7 0 0.0186 0.0179 0.0 1.09380 0.00
    0 2 -7 0 33.0194 32.0467 0.0 1.09370 0.06
    3 0 -6 0 0.2975 0.2880 -0.0 1.08973 0.00
    2 4 0 0 42.4347 40.9866 180.0 1.08823 0.08
    2 -1 -7 0 2.9964 2.9041 -180.0 1.08702 0.01
    3 -3 -4 0 141.4939 135.7100 0.0 1.08670 0.44
    0 5 1 0 30.0906 28.7231 -0.0 1.08563 0.08
    2 3 3 0 9.6533 9.2837 -180.0 1.08464 0.02
    1 4 3 0 3.0582 2.8899 -180.0 1.08258 0.01
    2 4 -3 0 12.0255 11.1732 -0.0 1.08079 0.02
    3 1 3 0 7.0259 6.3823 180.0 1.07869 0.02
    1 -5 2 0 2.6243 2.3856 -180.0 1.07825 0.01
    3 -1 -6 0 2.0892 1.8743 -180.0 1.07577 0.00
    1 4 -5 0 1.6520 1.4651 180.0 1.07465 0.00
    2 -4 -4 0 6.0879 5.3779 -0.0 1.07441 0.02
    3 2 -5 0 0.0229 0.0197 -0.0 1.07228 0.00
    1 -3 -6 0 14.1053 12.1810 -180.0 1.07227 0.04
    4 -1 -2 0 2.1786 1.8872 180.0 1.06899 0.01
    3 3 -2 0 42.8072 37.1239 0.0 1.06854 0.09
    4 -1 -1 0 0.2412 0.2080 180.0 1.06762 0.00
    3 2 2 0 2.5246 2.1453 0.0 1.06704 0.01
    4 0 -2 0 20.9030 17.9347 -180.0 1.06538 0.06
    3 3 -1 0 12.0921 10.2289 -0.0 1.06532 0.03
    1 -3 6 0 0.2921 0.2512 -0.0 1.06468 0.00
    3 1 -6 0 0.0053 0.0046 0.0 1.06293 0.00
    4 0 -1 0 8.5303 7.3870 180.0 1.06157 0.02
    1 -5 -2 0 122.3214 105.8788 0.0 1.06084 0.37
    0 5 -3 0 6.7848 5.8523 180.0 1.05909 0.01
    1 -2 -7 0 16.2725 14.0281 180.0 1.05895 0.03
    3 -4 -1 0 0.3384 0.2908 180.0 1.05850 0.00
    1 2 6 0 29.1725 26.8241 -180.0 1.05398 0.06
    3 -4 0 0 74.9226 65.9090 -0.0 1.05383 0.23
    3 3 -3 0 165.9312 151.2380 180.0 1.05311 0.32
    1 3 5 0 2.5039 2.2476 0.0 1.05291 0.01
    2 4 1 0 30.0761 26.6184 0.0 1.05245 0.06
    4 -1 -3 0 0.0415 0.0358 -180.0 1.05178 0.00
    1 -4 5 0 12.4820 10.6598 0.0 1.05099 0.03
    4 0 -3 0 20.7160 17.6145 -0.0 1.05069 0.05
    1 -1 7 0 4.0666 3.4442 0.0 1.05059 0.01
    3 -1 4 0 0.7467 0.6246 0.0 1.04840 0.00
    1 5 -1 0 0.1038 0.0868 0.0 1.04800 0.00
    4 -1 0 0 6.1886 5.1684 0.0 1.04785 0.02
    1 0 7 0 0.3491 0.2896 180.0 1.04616 0.00
    2 -3 5 0 34.9932 28.6674 180.0 1.04563 0.08
    0 5 2 0 104.4563 84.9755 -180.0 1.04510 0.26
    3 -4 -2 0 0.0951 0.0772 -180.0 1.04498 0.00
    3 3 0 0 0.0027 0.0021 -0.0 1.04395 0.00
    2 3 -6 0 44.8412 34.7281 -0.0 1.04161 0.06
    2 4 -4 0 0.1204 0.0931 180.0 1.04130 0.00
    1 5 -2 0 37.8482 29.5140 180.0 1.04056 0.06
    4 0 0 0 0.0509 0.0395 -0.0 1.03984 0.00
    0 3 6 0 24.1269 18.6672 0.0 1.03892 0.05
    2 -5 0 0 2.3623 1.8486 -0.0 1.03850 0.01
    2 2 -7 0 3.9016 3.0433 -0.0 1.03800 0.00
    3 0 4 0 14.2443 11.1073 -0.0 1.03776 0.03
    1 5 0 0 3.6094 2.8281 -0.0 1.03775 0.01
    2 -3 -6 0 0.0542 0.0423 0.0 1.03772 0.00
    3 -3 3 0 46.3454 36.2665 -180.0 1.03655 0.12
    1 -5 3 0 6.8752 5.4197 180.0 1.03646 0.02
    4 -2 -1 0 1.7009 1.3401 -0.0 1.03566 0.00
    4 -2 -2 0 0.0752 0.0595 0.0 1.03465 0.00
    2 -1 6 0 57.0397 44.9830 0.0 1.03377 0.12
    1 -4 -5 0 0.2252 0.1780 -180.0 1.03378 0.00
    2 -5 -1 0 0.3092 0.2464 0.0 1.03326 0.00
    3 -4 1 0 0.0354 0.0285 -0.0 1.03169 0.00
    2 -4 4 0 34.3321 28.7130 0.0 1.02702 0.08
    1 0 -8 0 9.7896 8.3143 180.0 1.02688 0.01
    2 -5 1 0 68.3329 57.1103 180.0 1.02654 0.18
    2 -2 -7 0 20.4542 17.2491 0.0 1.02650 0.04
    0 2 7 0 6.5629 5.4642 180.0 1.02592 0.01
    2 0 6 0 5.2492 4.3233 -180.0 1.02545 0.01
    3 -2 -6 0 0.5764 0.4764 0.0 1.02538 0.00
    4 1 -2 0 0.0049 0.0040 180.0 1.02491 0.00
    3 -2 4 0 30.4811 25.3417 -0.0 1.02273 0.07
    3 3 -4 0 10.5047 8.8848 -180.0 1.02133 0.02
    3 -3 -5 0 1.8163 1.5513 180.0 1.02095 0.00
    1 1 -8 0 100.2411 85.5873 -0.0 1.02069 0.12
    4 -2 0 0 1.6419 1.4305 -0.0 1.01974 0.00
    4 0 -4 0 10.9858 9.5375 0.0 1.01967 0.02
    4 1 -1 0 0.0039 0.0034 180.0 1.01935 0.00
    1 -2 7 0 34.6877 30.5635 -180.0 1.01885 0.06
    4 -1 -4 0 5.8091 5.1602 -0.0 1.01850 0.01
    4 -2 -3 0 13.0066 12.0424 -0.0 1.01687 0.03
    1 5 -3 0 0.1779 0.1664 -0.0 1.01650 0.00
    1 3 -7 0 3.8825 3.7522 180.0 1.01541 0.01
    0 3 -7 0 41.0709 39.6673 -180.0 1.01536 0.07
    3 -4 -3 0 0.0226 0.0220 0.0 1.01528 0.00
    2 2 5 0 120.1738 122.8512 -180.0 1.01508 0.23
    4 1 -3 0 34.3766 35.1051 -180.0 1.01393 0.07
    1 -5 -3 0 10.4495 10.5928 180.0 1.01349 0.03
    4 -1 1 0 78.2596 80.5522 -0.0 1.01258 0.20
    2 -5 -2 0 0.0734 0.0761 -180.0 1.01159 0.00
    1 5 1 0 9.4859 9.8956 -180.0 1.01130 0.02
    0 5 -4 0 5.2292 5.3909 -180.0 1.01007 0.01
    0 4 -6 0 0.1690 0.1748 -180.0 1.00871 0.00
    3 3 1 0 4.6471 5.0499 -180.0 1.00750 0.01
    2 -2 6 0 5.5548 5.8499 180.0 1.00734 0.01
    1 1 7 0 0.0141 0.0154 -0.0 1.00688 0.00
    0 4 5 0 4.1919 4.3500 -0.0 1.00462 0.01
    1 4 4 0 0.3302 0.3389 -0.0 1.00411 0.00
    2 4 2 0 1.7832 1.8125 -0.0 1.00384 0.00
    3 2 -6 0 2.8383 2.8447 -0.0 1.00348 0.00
    4 0 1 0 14.2314 14.3931 180.0 1.00328 0.03
    2 -4 -5 0 0.5652 0.5709 0.0 1.00190 0.00
    0 1 -8 0 0.1851 0.1873 0.0 1.00174 0.00
    0 0 8 0 0.9885 1.0033 180.0 1.00169 0.00
    2 3 4 0 44.8210 46.4514 180.0 1.00111 0.08
    2 -5 2 0 1.6048 1.6131 180.0 0.99909 0.00
    1 -1 -8 0 6.7229 6.7608 0.0 0.99911 0.01
    4 1 0 0 5.2089 5.2025 0.0 0.99803 0.01
    3 2 3 0 5.0838 4.9691 0.0 0.99796 0.01
    3 0 -7 0 2.0500 2.0272 -180.0 0.99764 0.00
    1 4 -6 0 2.2217 2.2367 -180.0 0.99621 0.00
    3 -4 2 0 10.0930 10.2606 -180.0 0.99518 0.02
    3 1 4 0 5.0130 5.0853 180.0 0.99391 0.01
    0 5 3 0 0.4007 0.3957 0.0 0.99317 0.00
    2 0 -8 0 0.6188 0.5753 0.0 0.99227 0.00
    2 4 -5 0 0.0526 0.0524 180.0 0.99035 0.00
    4 -2 1 0 3.4209 3.3628 180.0 0.98912 0.01
    4 1 -4 0 1.5271 1.4707 -180.0 0.98793 0.00
    3 -1 -7 0 10.2791 8.9407 180.0 0.98493 0.02
    2 1 6 0 0.0859 0.0741 -0.0 0.98474 0.00
    4 -2 -4 0 9.5277 8.4152 0.0 0.98475 0.02
    1 -5 4 0 5.5030 4.8400 0.0 0.98401 0.01
    1 2 -8 0 0.1691 0.1465 0.0 0.98227 0.00
    2 1 -8 0 99.8540 89.3855 -180.0 0.98113 0.10
    1 5 -4 0 1.8603 1.6179 0.0 0.97910 0.00
    3 1 -7 0 0.1849 0.1566 -180.0 0.97886 0.00
    3 3 -5 0 0.0553 0.0439 -0.0 0.97739 0.00
    4 0 -5 0 0.4521 0.3850 180.0 0.97642 0.00
    2 -5 -3 0 2.7373 2.3616 180.0 0.97639 0.01
    4 -3 -1 0 47.6811 43.1352 180.0 0.97483 0.12
    4 -1 -5 0 63.6981 58.9333 0.0 0.97351 0.12
    3 -4 -4 0 0.6195 0.5713 -0.0 0.97328 0.00
    2 -1 -8 0 6.2697 5.8600 -0.0 0.97246 0.01
    4 -3 -2 0 0.0012 0.0011 -0.0 0.97211 0.00
    1 5 2 0 3.5835 3.2554 180.0 0.97214 0.01
    0 2 -8 0 2.1798 1.9361 180.0 0.97063 0.00
    0 1 8 0 2.9626 2.5104 -0.0 0.97049 0.00
    3 -3 4 0 0.0045 0.0040 180.0 0.96796 0.00
    4 -1 2 0 53.2826 49.2933 -180.0 0.96629 0.12
    1 -3 -7 0 22.0569 20.4891 -0.0 0.96622 0.04
    1 -4 6 0 16.6739 15.6826 0.0 0.96512 0.03
    4 1 1 0 5.2134 5.0276 -180.0 0.96375 0.01
    4 -3 0 0 1.1418 1.0878 0.0 0.96334 0.00
    3 3 2 0 2.3907 2.1939 180.0 0.96052 0.00
    2 3 -7 0 5.0920 4.9425 0.0 0.95986 0.01
    3 -1 5 0 5.0525 4.9223 -0.0 0.95974 0.01
    1 -3 7 0 4.6271 4.5012 0.0 0.95974 0.01
    2 -5 3 0 4.5898 4.4727 0.0 0.95966 0.01
    4 2 -2 0 5.9650 6.0821 180.0 0.95874 0.01
    1 -5 -4 0 0.2839 0.2866 -180.0 0.95796 0.00
    4 0 2 0 1.4366 1.4543 0.0 0.95641 0.00
    4 -3 -3 0 0.0077 0.0075 180.0 0.95554 0.00
    2 -4 5 0 0.0916 0.0874 -0.0 0.95413 0.00
    1 3 6 0 2.6398 2.4412 -0.0 0.95398 0.00
    0 5 -5 0 101.6381 96.7656 0.0 0.95349 0.15
    2 -3 6 0 4.9534 4.6665 180.0 0.95336 0.01
    4 2 -1 0 0.3661 0.3359 180.0 0.95242 0.00
    3 -3 -6 0 0.3955 0.3716 -180.0 0.95212 0.00
    4 2 -3 0 0.1770 0.1695 -0.0 0.95148 0.00
    4 1 -5 0 2.9643 2.8602 -180.0 0.95018 0.00
    3 0 5 0 39.3646 37.6589 -180.0 0.94981 0.07
    1 -4 -6 0 0.7970 0.7515 0.0 0.94913 0.00
    3 -4 3 0 11.9051 11.2546 180.0 0.94871 0.03
    2 4 3 0 0.0075 0.0070 0.0 0.94786 0.00
    4 -2 2 0 29.2362 27.8507 0.0 0.94756 0.06
    2 -3 -7 0 0.9578 0.9325 -180.0 0.94628 0.00
    1 -2 -8 0 4.2779 4.3680 180.0 0.94481 0.01
    3 -2 -7 0 0.0055 0.0054 -0.0 0.94411 0.00
    1 2 7 0 1.5556 1.4273 180.0 0.94321 0.00
    4 -2 -5 0 69.7329 70.4208 180.0 0.94220 0.13
    2 2 -8 0 26.7817 27.4192 0.0 0.94196 0.02
    3 -2 5 0 1.9361 2.0047 -0.0 0.94162 0.00
    2 5 -2 0 11.7322 12.2726 0.0 0.94126 0.02
    2 5 -1 0 0.3347 0.3523 0.0 0.94119 0.00
    3 4 -2 0 1.5726 1.7523 180.0 0.94067 0.00
    4 -3 1 0 10.1021 10.4626 0.0 0.93908 0.02
    3 4 -1 0 0.3132 0.3046 0.0 0.93679 0.00
    0 3 7 0 3.2597 3.3044 -0.0 0.93612 0.01
    0 5 4 0 0.1800 0.1822 -0.0 0.93528 0.00
    3 2 -7 0 1.7507 1.7853 180.0 0.93349 0.00
    4 2 0 0 1.9065 1.9451 180.0 0.93330 0.00
    2 4 -6 0 15.2792 15.3682 -180.0 0.93330 0.02
    1 -1 8 0 0.5535 0.5589 180.0 0.93300 0.00
    1 5 -5 0 4.1356 4.1184 -180.0 0.93264 0.01
    2 -5 -4 0 13.4313 13.3238 -180.0 0.93178 0.03
    3 4 -3 0 6.5408 6.5414 -0.0 0.93174 0.01
    4 2 -4 0 4.2591 4.2502 0.0 0.93154 0.01
    3 -5 -1 0 3.7608 3.6894 -0.0 0.93082 0.01
    2 -4 -6 0 0.0545 0.0525 0.0 0.92956 0.00
    3 -5 0 0 3.9844 3.8138 -180.0 0.92928 0.01
    1 -6 0 0 0.1697 0.1626 -180.0 0.92931 0.00
    2 5 -3 0 15.5295 14.6881 180.0 0.92861 0.02
    2 5 0 0 2.3535 2.2112 -0.0 0.92839 0.00
    2 -1 7 0 6.5819 6.1639 -0.0 0.92823 0.01
    1 0 8 0 0.8612 0.8027 -180.0 0.92826 0.00
    3 2 4 0 4.2534 3.9070 -180.0 0.92806 0.01
    0 6 -1 0 1.7555 1.6538 0.0 0.92802 0.00
    1 4 5 0 15.8205 14.6987 -180.0 0.92786 0.03
    1 -6 1 0 3.6797 3.4497 180.0 0.92755 0.01
    4 -3 -4 0 0.0169 0.0158 -180.0 0.92711 0.00
    2 -2 -8 0 12.8112 11.8952 180.0 0.92678 0.02
    1 -5 5 0 14.2920 13.2636 -180.0 0.92616 0.02
    3 3 -6 0 2.7484 2.5496 -0.0 0.92605 0.00
    4 0 -6 0 0.1322 0.1217 -180.0 0.92563 0.00
    0 4 -7 0 0.0012 0.0011 -0.0 0.92492 0.00
    1 5 3 0 4.0962 3.7130 -180.0 0.92464 0.01
    0 6 0 0 1.1001 1.0042 -180.0 0.92449 0.00
    3 -4 -5 0 14.6076 13.1954 0.0 0.92359 0.03
    2 2 6 0 0.8874 0.8332 0.0 0.92195 0.00
    2 3 5 0 24.4414 22.9958 0.0 0.92187 0.04
    4 -1 -6 0 14.9586 13.7683 180.0 0.92156 0.02
    1 3 -8 0 20.6690 18.8674 -180.0 0.92137 0.02
    0 4 6 0 21.5756 20.0614 -180.0 0.92119 0.04
    2 0 7 0 0.6703 0.6247 -0.0 0.92060 0.00
    3 4 0 0 4.5955 4.4609 0.0 0.92056 0.01
    4 1 2 0 5.0345 4.5821 180.0 0.92038 0.01
    1 4 -7 0 0.7115 0.6390 -0.0 0.92038 0.00
    3 -5 -2 0 0.0795 0.0706 -0.0 0.92000 0.00
    0 6 -2 0 0.0117 0.0102 -180.0 0.91925 0.00
    1 -6 -1 0 0.1232 0.1063 0.0 0.91875 0.00
    0 3 -8 0 13.9347 12.3933 -0.0 0.91619 0.02
    0 2 8 0 1.6618 1.5055 0.0 0.91599 0.00
    3 -5 1 0 2.1726 1.9705 0.0 0.91555 0.00
    3 1 5 0 3.7235 3.5636 0.0 0.91428 0.01
    4 -1 3 0 11.3263 10.5838 180.0 0.91370 0.02
    1 -6 2 0 30.6261 28.6166 0.0 0.91370 0.05
    3 0 -8 0 2.6707 2.4796 0.0 0.91343 0.00
    1 0 -9 0 1.9705 1.7951 180.0 0.91295 0.00
    2 -5 4 0 12.8315 12.0862 -0.0 0.91250 0.02
    1 -2 8 0 6.3405 5.9704 180.0 0.91210 0.01
    3 4 -4 0 2.1036 2.0091 180.0 0.91104 0.00
    2 -2 7 0 1.0286 1.0175 0.0 0.91049 0.00
    1 1 -9 0 1.3137 1.3250 0.0 0.91012 0.00
    0 6 1 0 40.7646 42.2545 180.0 0.90907 0.07
    3 3 3 0 0.2278 0.2529 180.0 0.90768 0.00
    4 -3 2 0 4.8187 5.2798 -0.0 0.90480 0.01
    2 5 -4 0 2.4219 2.6546 -180.0 0.90471 0.00
    4 1 -6 0 9.6716 10.8387 -0.0 0.90470 0.01
    2 5 1 0 1.5828 1.7563 180.0 0.90436 0.00
    4 0 3 0 0.2322 0.2551 -180.0 0.90382 0.00
    4 2 1 0 24.3698 27.0072 0.0 0.90357 0.04
    3 -1 -8 0 11.9219 13.1891 -180.0 0.90215 0.01
    4 2 -5 0 0.5000 0.5388 0.0 0.90118 0.00
    3 1 -8 0 0.5753 0.6023 180.0 0.90043 0.00
    3 -3 5 0 0.0538 0.0540 -0.0 0.89984 0.00
    4 -2 3 0 0.0589 0.0579 -180.0 0.89929 0.00
    0 6 -3 0 1.3921 1.3618 -0.0 0.89918 0.00
    1 -5 -5 0 0.0758 0.0740 -0.0 0.89913 0.00
    4 -4 -1 0 4.3168 4.1954 -0.0 0.89901 0.01
    1 1 8 0 0.0799 0.0775 180.0 0.89901 0.00
    3 -5 -3 0 9.9456 9.3385 0.0 0.89806 0.02
    1 -6 -2 0 2.6902 2.4651 -0.0 0.89709 0.01
    3 -4 4 0 0.4119 0.3707 0.0 0.89674 0.00
    4 -4 -2 0 2.5428 2.2677 180.0 0.89541 0.01
    0 5 -6 0 1.9985 1.8154 180.0 0.89412 0.00
    3 4 1 0 0.0070 0.0062 -180.0 0.89382 0.00
    4 -2 -6 0 0.4395 0.3972 -0.0 0.89341 0.00
    2 0 -9 0 5.0151 4.5924 -180.0 0.89306 0.00
    0 1 -9 0 1.1152 1.0156 -0.0 0.89187 0.00
    1 -1 -9 0 0.1176 0.1087 180.0 0.89182 0.00
    4 -4 0 0 3.3648 3.0682 -180.0 0.89141 0.01
    3 -5 2 0 0.0008 0.0008 0.0 0.89118 0.00
    0 0 9 0 0.0070 0.0060 -180.0 0.89039 0.00
    2 -6 0 0 4.0632 3.7060 180.0 0.89036 0.01
    4 -3 -5 0 0.0899 0.0819 0.0 0.88991 0.00
    2 1 7 0 0.2816 0.2366 0.0 0.88936 0.00
    1 -6 3 0 2.5247 2.3699 -0.0 0.88928 0.00
    2 4 4 0 1.5086 1.3141 -180.0 0.88915 0.00
    1 -4 7 0 4.2407 4.4656 -0.0 0.88631 0.01
    2 1 -9 0 2.7740 3.0064 -0.0 0.88633 0.00
    2 -6 -1 0 0.1193 0.1284 180.0 0.88564 0.00
    1 6 -1 0 6.7565 7.3072 -180.0 0.88542 0.01
    3 -3 -7 0 0.2569 0.2818 -180.0 0.88458 0.00
    2 -6 1 0 2.1810 2.4415 0.0 0.88420 0.00
    2 -4 6 0 0.0251 0.0285 180.0 0.88389 0.00
    1 2 -9 0 0.0290 0.0327 -180.0 0.88397 0.00
    2 3 -8 0 1.2991 1.4753 180.0 0.88381 0.00
    0 6 2 0 9.7959 11.3188 0.0 0.88346 0.02
    1 6 -2 0 3.0407 3.7248 -180.0 0.88231 0.00
    2 -5 -5 0 0.5265 0.6697 -180.0 0.88189 0.00
    1 5 -6 0 12.6036 15.9500 -0.0 0.88137 0.01
    4 -4 -3 0 0.0001 0.0001 180.0 0.88101 0.00
    4 3 -2 0 0.0021 0.0031 -0.0 0.88084 0.00
    3 4 -5 0 0.0027 0.0037 -0.0 0.88084 0.00
    3 -1 6 0 0.5907 0.8208 -180.0 0.87954 0.00
    1 6 0 0 5.9619 7.8224 180.0 0.87783 0.01
    2 -1 -9 0 2.1038 2.7059 -0.0 0.87715 0.00
    4 3 -3 0 14.1842 18.9531 0.0 0.87657 0.02
    1 -3 -8 0 0.9900 1.3981 0.0 0.87581 0.00
    0 5 5 0 0.3025 0.4017 180.0 0.87581 0.00
    4 3 -1 0 0.2285 0.3254 0.0 0.87456 0.00
    2 4 -7 0 0.9795 1.2396 -0.0 0.87449 0.00
    4 -4 1 0 0.1415 0.1700 -180.0 0.87344 0.00
    1 5 4 0 0.7204 0.8446 180.0 0.87294 0.00
    2 5 -5 0 3.6888 4.1742 180.0 0.87204 0.00
    4 1 3 0 1.9278 2.1324 180.0 0.87188 0.00
    1 -4 -7 0 0.0530 0.0588 -180.0 0.87186 0.00
    2 5 2 0 0.8293 0.9120 0.0 0.87161 0.00
    3 3 -7 0 0.6339 0.6957 0.0 0.87154 0.00
    4 0 -7 0 0.0810 0.0888 0.0 0.87154 0.00
    2 -3 7 0 0.0420 0.0466 0.0 0.87139 0.00
    0 2 -9 0 0.2980 0.3285 0.0 0.87105 0.00
    3 0 6 0 2.5186 2.7408 180.0 0.87053 0.00
    2 -6 -2 0 6.1395 6.7482 -180.0 0.87053 0.01
    1 -3 8 0 0.7417 0.8133 -180.0 0.87029 0.00
    3 -4 -6 0 1.9937 2.1779 0.0 0.87035 0.00
    0 6 -4 0 3.0413 3.3364 0.0 0.86994 0.00
    3 -2 -8 0 0.8099 0.8528 0.0 0.86912 0.00
    1 6 -3 0 0.1427 0.1547 -180.0 0.86884 0.00
    1 3 7 0 2.4577 2.5524 -180.0 0.86818 0.00
    2 -6 2 0 0.6556 0.7137 -180.0 0.86780 0.00
    3 -5 -4 0 1.3625 1.4928 180.0 0.86727 0.00
    1 -5 6 0 0.0930 0.1025 180.0 0.86711 0.00
    3 -2 6 0 0.3210 0.3541 -180.0 0.86686 0.00
    0 1 9 0 0.2354 0.2542 -0.0 0.86693 0.00
    4 -1 -7 0 0.1092 0.1205 -180.0 0.86680 0.00
    1 -6 -3 0 6.9881 7.7754 0.0 0.86657 0.01
    4 2 2 0 0.6457 0.7329 -0.0 0.86622 0.00
    3 2 -8 0 1.0312 1.1795 -180.0 0.86606 0.00
    2 -3 -8 0 0.0616 0.0734 0.0 0.86514 0.00
    4 -3 3 0 0.6510 0.7580 180.0 0.86381 0.00
    4 2 -6 0 25.1589 29.8738 180.0 0.86341 0.03
    4 3 -4 0 3.8377 4.8150 180.0 0.86220 0.00
    2 -5 5 0 0.0421 0.0486 -180.0 0.86153 0.00
    3 2 5 0 0.0139 0.0173 0.0 0.86094 0.00
    2 -4 -7 0 0.9240 1.0946 180.0 0.86082 0.00
    1 6 1 0 35.0005 39.7458 0.0 0.86034 0.05
    3 4 2 0 1.9801 2.2586 0.0 0.85923 0.00
    4 -1 4 0 0.1804 0.1911 180.0 0.85881 0.00
    3 -5 3 0 16.1337 16.8145 -0.0 0.85863 0.03
    5 -1 -2 0 0.5929 0.6079 180.0 0.85840 0.00
    2 2 -9 0 26.3580 27.1897 180.0 0.85842 0.02
    4 3 0 0 6.4088 6.5450 -0.0 0.85840 0.01
    4 -4 -4 0 8.1599 7.9372 -180.0 0.85730 0.01
    1 -6 4 0 0.6768 0.6452 -180.0 0.85676 0.00
    1 4 6 0 1.0585 1.0029 180.0 0.85673 0.00
    4 1 -7 0 0.1916 0.1693 180.0 0.85527 0.00
    5 -1 -1 0 0.1690 0.1457 180.0 0.85353 0.00
    5 -1 -3 0 0.0155 0.0134 -0.0 0.85350 0.00
    5 0 -2 0 0.0328 0.0278 180.0 0.85289 0.00
    3 3 4 0 58.7918 52.5029 -0.0 0.85287 0.08
    1 2 8 0 0.0166 0.0134 180.0 0.85155 0.00
    1 -2 -9 0 10.3441 8.1796 -180.0 0.85130 0.01
    0 6 3 0 0.0072 0.0054 -0.0 0.85017 0.00
    1 4 -8 0 26.9447 20.0182 0.0 0.84987 0.02
    4 0 4 0 4.2702 3.0044 180.0 0.84935 0.01
    0 4 -8 0 3.0321 2.2295 180.0 0.84934 0.00
    5 0 -3 0 0.3431 0.2478 -0.0 0.84933 0.00
    2 3 6 0 0.2229 0.1502 -0.0 0.84919 0.00
    0 3 8 0 6.8011 4.6265 -0.0 0.84912 0.01
    4 -2 4 0 0.1236 0.0874 180.0 0.84806 0.00
    4 -3 -6 0 10.3369 7.2887 180.0 0.84721 0.02
    4 -4 2 0 19.2317 13.5134 180.0 0.84689 0.03
    5 0 -1 0 2.1580 1.5186 -180.0 0.84687 0.00
    2 -6 -3 0 4.8018 3.3715 -0.0 0.84656 0.01
    1 6 -4 0 2.0066 1.4144 -0.0 0.84636 0.00
    0 4 7 0 0.5678 0.3884 180.0 0.84601 0.00
    3 4 -6 0 1.0937 0.7214 0.0 0.84393 0.00
    5 -2 -2 0 26.8178 18.1326 -0.0 0.84379 0.04
    3 -4 5 0 0.0010 0.0007 180.0 0.84299 0.00
    2 -6 3 0 0.3475 0.2312 -0.0 0.84281 0.00
    4 -2 -7 0 0.1799 0.1157 -0.0 0.84204 0.00
    2 -2 -9 0 2.8726 1.7451 180.0 0.84197 0.00
    3 1 6 0 0.7934 0.4887 180.0 0.84171 0.00
    2 2 7 0 0.3558 0.2141 -0.0 0.84108 0.00
    1 -5 -6 0 2.3782 1.5574 -0.0 0.84056 0.00
    5 -2 -1 0 3.7590 2.5339 -180.0 0.84037 0.01
    2 -1 8 0 1.1663 0.7614 0.0 0.84017 0.00
    1 3 -9 0 1.2459 0.8398 -0.0 0.84001 0.00
    5 -1 0 0 3.3714 2.3156 -0.0 0.83938 0.01
    5 -1 -4 0 5.9804 4.1149 180.0 0.83932 0.01
    1 1 1 1 257.5908 256.3984 180.0 2.07052 4.11
    2 2 0 1 173.2660 168.4385 180.0 1.26793 1.44
    3 1 1 1 61.6615 58.4191 -180.0 1.08130 0.71
    2 2 2 1 0.0000 0.0000 -180.0 1.03526 0.00
    4 0 0 1 88.8579 74.6472 180.0 0.89656 0.17
_pd_meas_2theta_range_min     1.00668
_pd_meas_2theta_range_max     49.99576
_pd_meas_2theta_range_inc     0.00836
_pd_meas_scan_method     ?
_pd_meas_special_details     ?
_reflns_number_total     681
_refine_ls_goodness_of_fit_all     2.24
loop_
    _atom_type_symbol
    _atom_type_scat_dispersion_source
    _atom_type_scat_dispersion_real
    _atom_type_scat_dispersion_imag
    C https://subversion.xray.aps.anl.gov/pyGSAS/trunk/atmdata.py 0.003 0.002
    H https://subversion.xray.aps.anl.gov/pyGSAS/trunk/atmdata.py 0.000 0.000
    O https://subversion.xray.aps.anl.gov/pyGSAS/trunk/atmdata.py 0.011 0.006
_computing_data_collection     ?
_computing_data_reduction     ?
_pd_calibration_special_details     ?
loop_
    _pd_phase_id
    _pd_phase_block_id
    _pd_phase_mass_%
    0 2022-07-23T12:38|vege083|phase_0|noname 0.8671(13)
    1 2022-07-23T12:38|vege083|phase_1|noname 0.1329(13)
_pd_proc_2theta_range_min     1.00176
_pd_proc_2theta_range_max     49.99084
_pd_proc_2theta_range_inc     0.00836
loop_
    _pd_meas_intensity_total
    _pd_proc_ls_weight
    _pd_proc_intensity_bkg_calc
    _pd_calc_intensity_total
    2546 0 0 0
    2693 0 0 0
    2622 0 0 0
    2633 0 0 0
    2642 0 0 0
    2744 0 0 0
    2621 0 0 0
    2737 0 0 0
    2745 0 0 0
    2603 0 0 0
    2795 0 0 0
    2753 0 0 0
    2812 0 0 0
    2782 0 0 0
    2825 0 0 0
    2853 0 0 0
    2837 0 0 0
    2955 0 0 0
    2779 0 0 0
    2896 0 0 0
    2836 0 0 0
    2924 0 0 0
    2814 0 0 0
    2834 0 0 0
    2830 0 0 0
    2690 0 0 0
    2852 0 0 0
    2783 0 0 0
    2713 0 0 0
    2771 0 0 0
    2708 0 0 0
    2753 0 0 0
    2719 0 0 0
    2546 0 0 0
    2667 0 0 0
    2658 0 0 0
    2618 0 0 0
    2564 0 0 0
    2651 0 0 0
    2664 0 0 0
    2628 0 0 0
    2530 0 0 0
    2586 0 0 0
    2596 0 0 0
    2566 0 0 0
    2499 0 0 0
    2534 0 0 0
    2514 0 0 0
    2483 0 0 0
    2552 0 0 0
    2457 0 0 0
    2467 0 0 0
    2404 0 0 0
    2451 0 0 0
    2361 0 0 0
    2454 0 0 0
    2408 0 0 0
    2357 0 0 0
    2435 0 0 0
    2460 0 0 0
    2433 0 0 0
    2381 0 0 0
    2279 0 0 0
    2373 0 0 0
    2300 0 0 0
    2360 0 0 0
    2352 0 0 0
    2279 0 0 0
    2213 0 0 0
    2234 0 0 0
    2263 0 0 0
    2224 0 0 0
    2189 0 0 0
    2201 0 0 0
    2237 0 0 0
    2219 0 0 0
    2167 0 0 0
    2105 0 0 0
    2315 0 0 0
    2241 0 0 0
    2197 0 0 0
    2189 0 0 0
    2236 0 0 0
    2225 0 0 0
    2168 0 0 0
    2211 0 0 0
    2236 0 0 0
    2131 0 0 0
    2158 0 0 0
    2070 0 0 0
    2210 0 0 0
    2113 0 0 0
    2013 0 0 0
    2054 0 0 0
    2195 0 0 0
    2176 0 0 0
    2096 0 0 0
    2207 0 0 0
    2081 0 0 0
    2101 0 0 0
    2113 0 0 0
    2045 0 0 0
    2138 0 0 0
    2143 0 0 0
    2054 0 0 0
    2055 0 0 0
    2035 0 0 0
    2051 0 0 0
    2063 0 0 0
    2023 0 0 0
    2045 0 0 0
    2113 0 0 0
    2088 0 0 0
    1991 0 0 0
    2081 0 0 0
    2113 0 0 0
    2085 0 0 0
    2102 0 0 0
    2111 0 0 0
    2013 0 0 0
    2001 0 0 0
    2040 0 0 0
    2029 0 0 0
    2059 0 0 0
    2053 0 0 0
    2012 0 0 0
    1946 0 0 0
    2059 0 0 0
    2076 0 0 0
    2010 0 0 0
    2091 0 0 0
    1974 0 0 0
    2040 0 0 0
    1979 0 0 0
    2017 0 0 0
    2028 0 0 0
    2064 0 0 0
    1934 0 0 0
    2051 0 0 0
    1941 0 0 0
    2033 0 0 0
    2025 0 0 0
    2043 0 0 0
    1942 0 0 0
    2013 0 0 0
    2005 0 0 0
    1992 0 0 0
    2052 0 0 0
    1977 0 0 0
    1992 0 0 0
    1898 0 0 0
    2089 0 0 0
    1994 0 0 0
    1962 0 0 0
    2012 0 0 0
    1967 0 0 0
    1949 0 0 0
    1924 0 0 0
    2031 0 0 0
    1975 0 0 0
    1937 0 0 0
    2064 0 0 0
    1916 0 0 0
    1943 0 0 0
    1949 0 0 0
    2033 0 0 0
    1940 0 0 0
    2003 0 0 0
    1989 0 0 0
    2024 0 0 0
    1987 0 0 0
    1911 0 0 0
    1934 0 0 0
    1931 0 0 0
    1893 0 0 0
    2003 0 0 0
    1916 0 0 0
    1887 0 0 0
    1986 0 0 0
    1924 0 0 0
    1959 0 0 0
    1914 0 0 0
    1934 0 0 0
    1873 0 0 0
    1979 0 0 0
    1923 0 0 0
    1994 0 0 0
    1952 0 0 0
    1927 0 0 0
    1925 0 0 0
    1894 0 0 0
    1929 0 0 0
    1978 0 0 0
    1885 0 0 0
    1925 0 0 0
    1990 0 0 0
    1840 0 0 0
    1909 0 0 0
    1904 0 0 0
    1896 0 0 0
    1822 0 0 0
    1940 0 0 0
    1947 0 0 0
    1914 0 0 0
    1919 0 0 0
    1881 0 0 0
    1940 0 0 0
    1919 0 0 0
    1911 0 0 0
    1923 0 0 0
    1911 0 0 0
    1958 0 0 0
    1965 0 0 0
    1899 0 0 0
    1969 0 0 0
    1901 0 0 0
    1920 0 0 0
    1910 0 0 0
    1909 0 0 0
    1906 0 0 0
    1987 0 0 0
    1890 0 0 0
    2013 0 0 0
    1967 0 0 0
    1913 0 0 0
    1847 0 0 0
    1905 0 0 0
    1904 0 0 0
    1954 0 0 0
    1858 0 0 0
    1957 0 0 0
    1854 0 0 0
    1943 0 0 0
    1882 0 0 0
    1931 0 0 0
    1882 0 0 0
    1930 0 0 0
    1944 0 0 0
    1857 0 0 0
    1849 0.0005408329 1990.02387 1992.28576
    1904 0.0005252101 1990.28342 1992.55312
    1913 0.0005227392 1990.54276 1992.82031
    1879 0.000532198 1990.80188 1993.08732
    1928 0.0005186722 1991.06078 1993.35415
    1987 0.0005032713 1991.31946 1993.62081
    1872 0.000534188 1991.57792 1993.88729
    1906 0.000524659 1991.83617 1994.15361
    1878 0.0005324814 1992.09421 1994.41975
    1928 0.0005186722 1992.35203 1994.68573
    1870 0.0005347594 1992.60964 1994.95153
    1899 0.0005265929 1992.86704 1995.21717
    1894 0.0005279831 1993.12423 1995.48265
    1969 0.000507872 1993.3812 1995.74796
    1965 0.0005089059 1993.63797 1996.01311
    1888 0.000529661 1993.89453 1996.27809
    1862 0.0005370569 1994.15089 1996.54292
    1911 0.0005232862 1994.40704 1996.80758
    1919 0.0005211047 1994.66298 1997.07209
    1979 0.0005053057 1994.91872 1997.33645
    1921 0.0005205622 1995.17426 1997.60065
    1926 0.0005192108 1995.42959 1997.86469
    1907 0.0005243838 1995.68473 1998.12859
    1849 0.0005408329 1995.93966 1998.39233
    1941 0.0005151984 1996.1944 1998.65593
    1927 0.0005189414 1996.44893 1998.91938
    1973 0.0005068424 1996.70328 1999.18268
    1915 0.0005221932 1996.95742 1999.44584
    1978 0.0005055612 1997.21138 1999.70885
    1954 0.0005117707 1997.46514 1999.97173
    1898 0.0005268704 1997.7187 2000.23446
    1989 0.0005027652 1997.97208 2000.49706
    1918 0.0005213764 1998.22527 2000.75952
    1894 0.0005279831 1998.47827 2001.02185
    1926 0.0005192108 1998.73108 2001.28404
    1895 0.0005277045 1998.9837 2001.5461
    1988 0.0005030181 1999.23614 2001.80804
    1916 0.0005219207 1999.4884 2002.06984
    1970 0.0005076142 1999.74048 2002.33152
    1899 0.0005265929 1999.99237 2002.59307
    1947 0.0005136107 2000.24409 2002.8545
    1962 0.000509684 2000.49562 2003.11581
    1910 0.0005235602 2000.74698 2003.377
    1924 0.0005197505 2000.99816 2003.63808
    1930 0.0005181347 2001.24917 2003.89904
    1928 0.0005186722 2001.50001 2004.15988
    1974 0.0005065856 2001.75067 2004.42061
    1994 0.0005015045 2002.00117 2004.68124
    1910 0.0005235602 2002.25149 2004.94175
    1956 0.0005112474 2002.50165 2005.20254
    2011 0.000497265 2002.75164 2005.46285
    1923 0.0005200208 2003.00147 2005.72305
    1873 0.0005339028 2003.25113 2005.98316
    1920 0.0005208333 2003.50063 2006.24317
    1974 0.0005065856 2003.74997 2006.50308
    1943 0.000514668 2003.99915 2006.7629
    1875 0.0005333333 2004.24818 2007.02281
    1912 0.0005230126 2004.49705 2007.28245
    1885 0.000530504 2004.74576 2007.542
    1891 0.0005288207 2004.99433 2007.80147
    2018 0.0004955401 2005.24274 2008.06086
    1982 0.0005045409 2005.491 2008.32016
    1926 0.0005192108 2005.73912 2008.57939
    2012 0.0004970179 2005.98709 2008.83854
    2008 0.000498008 2006.23491 2009.95016
    1930 0.0005181347 2006.48259 2010.21148
    1908 0.000524109 2006.73013 2010.47275
    1964 0.000509165 2006.97753 2010.73396
    1980 0.0005050505 2007.2248 2010.99512
    1994 0.0005015045 2007.47193 2011.25623
    1971 0.0005073567 2007.71892 2011.51728
    1952 0.0005122951 2007.96578 2012.20447
    2008 0.000498008 2008.21251 2012.46659
    1996 0.000501002 2008.45911 2012.72868
    2002 0.0004995005 2008.70559 2012.99074
    1947 0.0005136107 2008.95194 2013.25277
    1979 0.0005053057 2009.19817 2013.51477
    1969 0.000507872 2009.44428 2013.77674
    1910 0.0005235602 2009.69026 2014.03869
    1960 0.0005102041 2009.93613 2014.30063
    2025 0.0004938272 2010.18189 2014.56254
    1837 0.0005443658 2010.42753 2014.82445
    2024 0.0004940711 2010.67306 2015.08634
    2027 0.0004933399 2010.91848 2015.34822
    2000 0.0005 2011.1638 2015.61011
    1957 0.0005109862 2011.409 2015.87199
    1972 0.0005070994 2011.65411 2016.13387
    2014 0.0004965243 2011.89911 2016.39576
    2067 0.0004837929 2012.14402 2016.65765
    1988 0.0005030181 2012.38883 2016.91956
    1937 0.0005162623 2012.63354 2017.18149
    1953 0.0005120328 2012.87817 2017.44343
    1995 0.0005012531 2013.1227 2017.7054
    1905 0.0005249344 2013.36714 2017.96739
    1968 0.0005081301 2013.6115 2018.22941
    2031 0.0004923683 2013.85578 2018.49147
    1988 0.0005030181 2014.09997 2018.75356
    1970 0.0005076142 2014.34409 2019.12315
    2023 0.0004943154 2014.58813 2019.38563
    2025 0.0004938272 2014.8321 2019.64815
    2026 0.0004935834 2015.07599 2019.91072
    2014 0.0004965243 2015.31982 2020.17336
    2064 0.0004844961 2015.56358 2020.43605
    1978 0.0005055612 2015.80728 2020.69881
    1932 0.0005175983 2016.05091 2021.01533
    2002 0.0004995005 2016.29448 2021.27839
    1972 0.0005070994 2016.538 2021.54151
    2070 0.0004830918 2016.78147 2021.80473
    2034 0.0004916421 2017.02488 2022.06803
    2057 0.0004861449 2017.26825 2022.33142
    1969 0.000507872 2017.51157 2022.5949
    1939 0.0005157298 2017.75485 2022.8585
    2102 0.0004757374 2017.99808 2023.12219
    2064 0.0004844961 2018.24128 2023.386
    2039 0.0004904365 2018.48445 2023.64992
    1964 0.000509165 2018.72758 2023.91396
    2070 0.0004830918 2018.97068 2024.17813
    2065 0.0004842615 2019.21376 2024.44243
    1996 0.000501002 2019.45681 2024.70686
    1943 0.000514668 2019.69984 2024.97144
    2011 0.000497265 2019.94286 2025.23617
    2156 0.0004638219 2020.18586 2025.50104
    2040 0.0004901961 2020.42885 2025.76608
    2034 0.0004916421 2020.67183 2026.03128
    1970 0.0005076142 2020.91481 2026.29665
    1996 0.000501002 2021.15778 2026.5622
    1998 0.0005005005 2021.40075 2026.82793
    1988 0.0005030181 2021.64373 2027.09385
    2004 0.000499002 2021.88671 2027.35996
    2031 0.0004923683 2022.12971 2027.62628
    1965 0.0005089059 2022.37272 2027.89281
    2021 0.0004948046 2022.61574 2028.15955
    2029 0.0004928536 2022.85879 2028.42652
    2050 0.0004878049 2023.10186 2028.69372
    2050 0.0004878049 2023.34495 2028.96116
    1988 0.0005030181 2023.58808 2029.22885
    2026 0.0004935834 2023.83124 2029.49679
    2080 0.0004807692 2024.07444 2029.765
    2047 0.0004885198 2024.31768 2030.03348
    1979 0.0005053057 2024.56096 2030.30224
    2071 0.0004828585 2024.80429 2030.57129
    2087 0.0004791567 2025.04767 2030.84064
    2023 0.0004943154 2025.29111 2031.1103
    1975 0.0005063291 2025.53461 2031.38028
    2037 0.000490918 2025.77817 2031.65059
    2052 0.0004873294 2026.02179 2031.92125
    2037 0.000490918 2026.26549 2032.19225
    2075 0.0004819277 2026.50926 2032.46363
    2026 0.0004935834 2026.7531 2032.73538
    2063 0.000484731 2026.99703 2033.00753
    2119 0.0004719207 2027.24105 2033.28007
    2013 0.000496771 2027.48515 2033.55304
    2118 0.0004721435 2027.72935 2033.82645
    2061 0.0004852014 2027.97365 2034.1003
    2011 0.000497265 2028.21804 2034.37463
    1974 0.0005065856 2028.46255 2034.64943
    2112 0.0004734848 2028.70716 2034.92474
    2090 0.0004784689 2028.95189 2035.20057
    2023 0.0004943154 2029.19674 2035.48274
    2055 0.000486618 2029.44171 2035.75969
    2108 0.0004743833 2029.6868 2036.03724
    2121 0.0004714757 2029.93203 2036.3154
    2017 0.0004957858 2030.17739 2036.5942
    2071 0.0004828585 2030.42289 2036.87368
    2118 0.0004721435 2030.66854 2037.15386
    2043 0.0004894763 2030.91434 2037.43478
    2078 0.000481232 2031.16029 2037.71647
    2095 0.000477327 2031.4064 2038.00187
    2089 0.0004786979 2031.65267 2038.28524
    2051 0.000487567 2031.89911 2038.56952
    2174 0.0004599816 2032.14573 2038.85476
    2098 0.0004766444 2032.39252 2039.14101
    2012 0.0004970179 2032.63949 2039.42836
    2117 0.0004723666 2032.88665 2039.71685
    2107 0.0004746084 2033.134 2040.00659
    2075 0.0004819277 2033.38155 2040.29766
    2128 0.0004699248 2033.62929 2040.59016
    2111 0.0004737091 2033.87725 2040.88422
    2078 0.000481232 2034.12542 2041.17997
    2072 0.0004826255 2034.3738 2041.47757
    2093 0.0004777831 2034.6224 2041.77723
    2139 0.0004675082 2034.87124 2042.07917
    2169 0.000461042 2035.12031 2042.38365
    2136 0.0004681648 2035.36961 2042.69102
    2001 0.0004997501 2035.61915 2043.00169
    2091 0.0004782401 2035.86895 2043.3162
    2133 0.0004688233 2036.119 2043.78352
    2116 0.0004725898 2036.36931 2044.10844
    2035 0.0004914005 2036.61988 2044.44026
    1970 0.0005076142 2036.87072 2044.78117
    2103 0.0004755112 2037.12184 2045.13485
    2120 0.0004716981 2037.37324 2045.50719
    2124 0.0004708098 2037.62493 2045.90686
    2144 0.0004664179 2037.87691 2046.3444
    2040 0.0004901961 2038.1292 2046.89961
    1997 0.0005007511 2038.38178 2047.41072
    2073 0.0004823927 2038.63468 2047.94751
    1994 0.0005015045 2038.88789 2048.55838
    2104 0.0004752852 2039.14143 2049.24027
    2058 0.0004859086 2039.39529 2049.8936
    2127 0.0004701457 2039.64949 2050.55018
    2064 0.0004844961 2039.90403 2051.34149
    2007 0.0004982561 2040.15892 2052.16102
    2122 0.0004712535 2040.41417 2052.86554
    2027 0.0004933399 2040.66977 2053.66835
    2022 0.0004945598 2040.92573 2054.63546
    1998 0.0005005005 2041.18207 2055.47082
    2110 0.0004739336 2041.43879 2056.26539
    2078 0.000481232 2041.6959 2057.31957
    2070 0.0004830918 2041.9534 2058.35171
    2029 0.0004928536 2042.2113 2059.19896
    2036 0.0004911591 2042.4696 2060.29878
    2110 0.0004739336 2042.72832 2061.53452
    1982 0.0005045409 2042.98745 2062.52123
    2084 0.0004798464 2043.24701 2063.69769
    2068 0.000483559 2043.507 2065.12354
    1985 0.0005037783 2043.76744 2066.31283
    2037 0.000490918 2044.02832 2067.63106
    1957 0.0005109862 2044.28965 2069.25958
    2083 0.0004800768 2044.55145 2070.69564
    2040 0.0004901961 2044.81372 2072.28895
    1997 0.0005007511 2045.07645 2074.17065
    2054 0.0004868549 2045.33967 2076.06173
    2024 0.0004940711 2045.60338 2078.09395
    2026 0.0004935834 2045.8676 2080.32094
    2011 0.000497265 2046.13231 2082.61653
    2002 0.0004995005 2046.39754 2085.24867
    2057 0.0004861449 2046.66329 2088.07285
    2119 0.0004719207 2046.92956 2091.25783
    2104 0.0004752852 2047.19638 2094.78309
    1991 0.0005022602 2047.46373 2098.91512
    2059 0.0004856727 2047.73164 2103.5146
    2067 0.0004837929 2048.0001 2108.97841
    2000 0.0005 2048.26914 2115.36765
    2078 0.000481232 2048.53874 2122.97297
    2092 0.0004780115 2048.80893 2131.51891
    1973 0.0005068424 2049.07972 2140.04554
    2019 0.0004952947 2049.35111 2145.79501
    2092 0.0004780115 2049.6231 2144.53987
    2004 0.000499002 2049.8957 2135.49287
    1988 0.0005030181 2050.16893 2124.29435
    1981 0.0005047956 2050.44279 2114.03359
    2044 0.0004892368 2050.7173 2103.25326
    2085 0.0004796163 2050.99245 2092.17005
    1998 0.0005005005 2051.26827 2083.22575
    2034 0.0004916421 2051.54475 2077.16312
    2041 0.0004899559 2051.8219 2073.35173
    2012 0.0004970179 2052.09975 2071.00819
    2089 0.0004786979 2052.37828 2069.55021
    2010 0.0004975124 2052.65752 2068.61816
    2014 0.0004965243 2052.93748 2068.01164
    2103 0.0004755112 2053.21815 2067.621
    2074 0.0004821601 2053.49954 2067.38255
    1994 0.0005015045 2053.78168 2067.25596
    2093 0.0004777831 2054.06457 2067.21396
    2053 0.0004870921 2054.34822 2067.23735
    2116 0.0004725898 2054.63264 2067.31226
    2067 0.0004837929 2054.91783 2067.42841
    2054 0.0004868549 2055.20381 2067.57807
    2074 0.0004821601 2055.49058 2067.75535
    2028 0.0004930966 2055.77816 2067.95563
    2048 0.0004882812 2056.06655 2068.17532
    2015 0.0004962779 2056.35578 2068.41154
    2034 0.0004916421 2056.64584 2068.66199
    2052 0.0004873294 2056.93674 2068.92479
    1984 0.0005040323 2057.22849 2069.19841
    1964 0.000509165 2057.52111 2069.48159
    2063 0.000484731 2057.81462 2069.7733
    2009 0.0004977601 2058.109 2070.07263
    2041 0.0004899559 2058.40428 2070.37887
    2033 0.0004918839 2058.70045 2070.69138
    2124 0.0004708098 2058.99756 2071.00965
    2064 0.0004844961 2059.29559 2071.33322
    2043 0.0004894763 2059.59456 2071.66171
    2087 0.0004791567 2059.89448 2071.9948
    2108 0.0004743833 2060.19535 2072.33218
    1978 0.0005055612 2060.49719 2072.67362
    2029 0.0004928536 2060.80002 2073.01891
    1979 0.0005053057 2061.10384 2073.36785
    2013 0.000496771 2061.40866 2073.72031
    2106 0.0004748338 2061.7145 2074.07613
    1994 0.0005015045 2062.02136 2074.43519
    2013 0.000496771 2062.32926 2074.79739
    2041 0.0004899559 2062.6382 2075.16263
    2007 0.0004982561 2062.9482 2075.53084
    2133 0.0004688233 2063.25928 2075.90197
    2013 0.000496771 2063.57144 2076.27593
    2107 0.0004746084 2063.88469 2076.65269
    2014 0.0004965243 2064.19905 2077.0322
    2062 0.0004849661 2064.51451 2077.41442
    2070 0.0004830918 2064.83112 2077.79934
    2021 0.0004948046 2065.14887 2078.18692
    2067 0.0004837929 2065.46777 2078.57714
    2092 0.0004780115 2065.78784 2078.97
    2030 0.0004926108 2066.10907 2079.36545
    1954 0.0005117707 2066.4315 2079.76352
    1991 0.0005022602 2066.75513 2080.1642
    2022 0.0004945598 2067.07998 2080.56748
    2021 0.0004948046 2067.40605 2080.97337
    2084 0.0004798464 2067.73336 2081.38186
    1971 0.0005073567 2068.06192 2081.79296
    2127 0.0004701457 2068.39174 2082.20667
    2077 0.0004814636 2068.72284 2082.62304
    1952 0.0005122951 2069.05523 2083.04204
    2073 0.0004823927 2069.38893 2083.46371
    2084 0.0004798464 2069.72394 2083.88804
    2076 0.0004816956 2070.06028 2084.31508
    2141 0.0004670715 2070.39795 2084.74481
    1980 0.0005050505 2070.73699 2085.17729
    2091 0.0004782401 2071.0774 2085.61253
    2048 0.0004882812 2071.41918 2086.05054
    2044 0.0004892368 2071.76236 2086.49136
    2080 0.0004807692 2072.10695 2086.935
    2038 0.0004906771 2072.45295 2087.38149
    2029 0.0004928536 2072.8004 2087.83087
    2057 0.0004861449 2073.1493 2088.28317
    2075 0.0004819277 2073.49966 2088.73841
    2071 0.0004828585 2073.85149 2089.19662
    2040 0.0004901961 2074.20482 2089.65785
    1988 0.0005030181 2074.55966 2090.12211
    1997 0.0005007511 2074.91599 2090.58944
    2085 0.0004796163 2075.27389 2091.05991
    2043 0.0004894763 2075.63332 2091.53351
    2044 0.0004892368 2075.99432 2092.01031
    2047 0.0004885198 2076.35688 2092.49032
    2020 0.0004950495 2076.72103 2092.9736
    2059 0.0004856727 2077.0868 2093.4602
    2017 0.0004957858 2077.45419 2093.95015
    2135 0.0004683841 2077.82322 2094.4435
    2041 0.0004899559 2078.19389 2094.94029
    2042 0.000489716 2078.56622 2095.44056
    2098 0.0004766444 2078.94023 2095.94436
    2048 0.0004882812 2079.31594 2096.45175
    2070 0.0004830918 2079.69336 2096.96277
    2042 0.000489716 2080.07251 2097.47747
    2077 0.0004814636 2080.4534 2097.99591
    2005 0.0004987531 2080.83604 2098.51814
    2040 0.0004901961 2081.22044 2099.04419
    2069 0.0004833253 2081.60664 2099.58198
    2024 0.0004940711 2081.99464 2100.11593
    2101 0.0004759638 2082.38445 2100.65389
    2094 0.0004775549 2082.77611 2101.19592
    2134 0.0004686036 2083.16962 2101.7421
    2123 0.0004710316 2083.56499 2102.29247
    2029 0.0004928536 2083.96222 2102.84709
    2095 0.000477327 2084.36137 2103.40606
    2080 0.0004807692 2084.76242 2103.97333
    2118 0.0004721435 2085.16542 2104.54119
    2100 0.0004761905 2085.57035 2105.11358
    2004 0.000499002 2085.97725 2105.69058
    2093 0.0004777831 2086.38612 2106.27227
    2072 0.0004826255 2086.797 2106.85874
    2077 0.0004814636 2087.20988 2107.45006
    2147 0.0004657662 2087.62479 2108.04631
    2009 0.0004977601 2088.04176 2108.64757
    2091 0.0004782401 2088.46076 2109.25391
    2094 0.0004775549 2088.88186 2109.86547
    2047 0.0004885198 2089.30505 2110.4823
    2093 0.0004777831 2089.73037 2111.10451
    2089 0.0004786979 2090.1578 2111.73219
    2150 0.0004651163 2090.58738 2112.36543
    2080 0.0004807692 2091.01914 2113.00437
    2135 0.0004683841 2091.45305 2113.64905
    2149 0.0004653327 2091.88919 2114.29964
    2101 0.0004759638 2092.32754 2114.95621
    2110 0.0004739336 2092.76811 2115.69857
    2149 0.0004653327 2093.21095 2116.36768
    1997 0.0005007511 2093.65606 2117.04314
    2179 0.0004589261 2094.10344 2117.72508
    2116 0.0004725898 2094.55313 2118.41362
    2155 0.0004640371 2095.00515 2119.10891
    2112 0.0004734848 2095.45952 2119.81108
    2188 0.0004570384 2095.91624 2120.52026
    2129 0.0004697041 2096.37535 2121.23662
    2199 0.0004547522 2096.83684 2121.96029
    2251 0.000444247 2097.30073 2122.7313
    2178 0.0004591368 2097.76707 2123.47018
    2131 0.0004692633 2098.23589 2124.2169
    2189 0.0004568296 2098.70716 2124.97157
    2290 0.0004366812 2099.18091 2125.7344
    2230 0.0004484305 2099.65715 2126.50555
    2224 0.0004496403 2100.13593 2127.32494
    2218 0.0004508566 2100.61726 2128.11347
    2204 0.0004537205 2101.10115 2128.91094
    2240 0.0004464286 2101.58762 2129.71758
    2294 0.0004359198 2102.07671 2130.53361
    2178 0.0004591368 2102.56837 2131.35922
    2273 0.0004399472 2103.06271 2132.19471
    2244 0.0004456328 2103.5597 2133.04029
    2287 0.000437254 2104.05937 2133.89626
    2145 0.0004662005 2104.56173 2134.76285
    2282 0.0004382121 2105.06682 2135.64038
    2277 0.0004391744 2105.57461 2136.54892
    2268 0.0004409171 2106.08517 2137.44918
    2324 0.0004302926 2106.59853 2138.36193
    2384 0.0004194631 2107.11468 2139.2862
    2357 0.0004242681 2107.63363 2140.22297
    2226 0.0004492363 2108.15542 2141.1726
    2253 0.0004438526 2108.68006 2142.13549
    2315 0.0004319654 2109.20756 2143.11199
    2339 0.0004275331 2109.73797 2144.10256
    2409 0.00041511 2110.27128 2145.1076
    2309 0.0004330879 2110.80755 2146.1276
    2268 0.0004409171 2111.34676 2147.16295
    2307 0.0004334634 2111.88895 2148.2142
    2341 0.0004271679 2112.43412 2149.28217
    2310 0.0004329004 2112.98231 2150.36679
    2381 0.0004199916 2113.53355 2151.46893
    2379 0.0004203447 2114.08783 2152.58917
    2357 0.0004242681 2114.64518 2153.72815
    2299 0.0004349717 2115.20562 2154.88651
    2350 0.0004255319 2115.76919 2156.06499
    2385 0.0004192872 2116.33589 2157.26425
    2377 0.0004206984 2116.90576 2158.48516
    2275 0.0004395604 2117.47881 2159.72847
    2353 0.0004249894 2118.05505 2160.99503
    2336 0.0004280822 2118.63448 2162.28573
    2361 0.0004235493 2119.21719 2163.6016
    2242 0.0004460303 2119.80315 2164.94357
    2274 0.0004397537 2120.39241 2166.31274
    2273 0.0004399472 2120.98496 2167.71025
    2278 0.0004389816 2121.58084 2169.13731
    2262 0.0004420866 2122.18007 2170.59518
    2229 0.0004486317 2122.78261 2172.08516
    2250 0.0004444444 2123.38859 2173.60878
    2316 0.0004317789 2123.998 2175.16753
    2147 0.0004657662 2124.61082 2176.76302
    2183 0.0004580852 2125.22708 2178.39696
    2158 0.000463392 2125.84682 2180.0712
    2272 0.0004401408 2126.47003 2181.78778
    2236 0.0004472272 2127.09679 2183.54879
    2179 0.0004589261 2127.72709 2185.35649
    2223 0.0004498426 2128.36094 2187.21325
    2223 0.0004498426 2128.99842 2189.1218
    2265 0.0004415011 2129.63943 2191.08467
    2256 0.0004432624 2130.2841 2193.10501
    2113 0.0004732608 2130.9324 2195.18606
    2230 0.0004484305 2131.58436 2197.33127
    2269 0.0004407228 2132.24004 2199.54441
    2166 0.0004616805 2132.89942 2201.82947
    2243 0.0004458315 2133.56252 2204.19087
    2243 0.0004458315 2134.22934 2206.63329
    2252 0.0004440497 2134.89999 2209.16199
    2248 0.0004448399 2135.57441 2211.78242
    2291 0.0004364906 2136.25268 2214.50091
    2243 0.0004458315 2136.93478 2217.324
    2316 0.0004317789 2137.62075 2220.25898
    2296 0.0004355401 2138.31055 2223.31375
    2266 0.0004413063 2139.00432 2226.49722
    2256 0.0004432624 2139.702 2229.81891
    2274 0.0004397537 2140.40365 2233.28928
    2324 0.0004302926 2141.10927 2236.92043
    2241 0.0004462294 2141.81889 2240.72516
    2276 0.0004393673 2142.5325 2244.71789
    2346 0.0004262575 2143.25012 2248.9147
    2315 0.0004319654 2143.97186 2253.33364
    2322 0.0004306632 2144.69766 2257.99479
    2306 0.0004336513 2145.42761 2262.92087
    2292 0.0004363002 2146.16167 2268.13736
    2402 0.0004163197 2146.89985 2273.67314
    2303 0.0004342162 2147.6422 2279.56173
    2387 0.0004189359 2148.38881 2285.84075
    2423 0.0004127115 2149.13961 2292.55358
    2398 0.0004170142 2149.89462 2299.75052
    2352 0.0004251701 2150.65392 2307.49011
    2339 0.0004275331 2151.41745 2315.84069
    2471 0.0004046945 2152.18533 2324.88305
    2445 0.000408998 2152.95753 2334.71427
    2442 0.0004095004 2153.7341 2345.44996
    2575 0.0003883495 2154.51501 2357.23156
    2434 0.0004108463 2155.30037 2370.23503
    2592 0.0003858025 2156.09011 2384.68368
    2560 0.000390625 2156.8843 2400.86934
    2523 0.0003963535 2157.68289 2419.1826
    2623 0.0003812429 2158.48603 2440.15433
    2693 0.0003713331 2159.29366 2464.51295
    2689 0.0003718855 2160.10577 2493.22955
    2689 0.0003718855 2160.92249 2527.56369
    2697 0.0003707824 2161.74377 2569.06702
    2752 0.0003633721 2162.56966 2619.50282
    2789 0.0003585515 2163.40015 2680.52603
    2883 0.0003468609 2164.23527 2752.75314
    2937 0.0003404835 2165.07509 2833.93897
    3032 0.0003298153 2165.91957 2918.00654
    3049 0.0003279764 2166.76876 2999.90197
    3159 0.0003165559 2167.62267 3084.71358
    3198 0.0003126954 2168.48126 3186.84796
    3217 0.0003108486 2169.34469 3319.15545
    3491 0.0002864509 2170.21291 3484.98223
    3474 0.0002878526 2171.08602 3674.63218
    3732 0.0002679528 2171.96388 3865.37672
    3841 0.0002603489 2172.84656 4033.25715
    3984 0.000251004 2173.73419 4180.84796
    4306 0.0002322341 2174.6267 4346.77967
    4471 0.0002236636 2175.52405 4573.59857
    4819 0.0002075119 2176.42643 4874.2019
    5027 0.0001989258 2177.33379 5219.79397
    5334 0.0001874766 2178.24612 5552.9438
    5687 0.0001758396 2179.16346 5838.99523
    6096 0.000164042 2180.08583 6118.58047
    6398 0.0001562988 2181.01326 6480.24051
    6888 0.00014518 2181.94574 6974.61145
    7336 0.0001363141 2182.88336 7562.45604
    8037 0.0001244245 2183.82599 8143.33152
    8371 0.00011946 2184.77383 8672.54217
    9020 0.0001108647 2185.72683 9215.35169
    9244 0.0001081783 2186.68502 9815.7043
    9611 0.0001040474 2187.64834 10373.65268
    10133 0.0000986875 2188.61695 10707.91977
    10243 0.0000976276 2189.5908 10688.96352
    10147 0.0000985513 2190.56989 10307.84384
    9994 0.00010006 2191.55432 9692.29111
    9480 0.0001054852 2192.54402 9003.4818
    8879 0.0001126253 2193.53903 8312.45408
    8138 0.0001228803 2194.53941 7611.95659
    7242 0.0001380834 2195.54515 6876.09633
    6698 0.0001492983 2196.55621 6117.70363
    6125 0.0001632653 2197.57278 5402.68065
    5518 0.0001812251 2198.59478 4790.99085
    4997 0.0002001201 2199.62218 4300.88761
    4447 0.0002248707 2200.65503 3921.27834
    3892 0.0002569373 2201.69335 3631.10473
    3531 0.0002832059 2202.73721 3409.467
    3349 0.0002985966 2203.7866 3238.85123
    3069 0.000325839 2204.84158 3105.67612
    2976 0.0003360215 2205.90203 2999.91084
    2834 0.0003528582 2206.9681 2914.38902
    2764 0.0003617945 2208.03981 2844.08246
    2739 0.0003650968 2209.11714 2785.46894
    2665 0.0003752345 2210.20015 2736.03917
    2635 0.0003795066 2211.28877 2693.96499
    2517 0.0003972984 2212.38308 2657.87922
    2520 0.0003968254 2213.48312 2626.73017
    2524 0.0003961965 2214.58887 2599.69395
    2670 0.0003745318 2215.7003 2576.11535
    2503 0.0003995206 2216.81751 2555.46687
    2404 0.0004159734 2217.94052 2537.32121
    2449 0.0004083299 2219.06929 2521.32383
    2477 0.0004037142 2220.20393 2507.18586
    2583 0.0003871467 2221.34438 2494.66542
    2398 0.0004170142 2222.49069 2483.55999
    2454 0.000407498 2223.64288 2473.69881
    2387 0.0004189359 2224.80094 2464.93725
    2499 0.0004001601 2225.96489 2457.15229
    2433 0.0004110152 2227.13479 2450.23819
    2458 0.0004068348 2228.31064 2444.1037
    2475 0.0004040404 2229.49242 2438.67089
    2398 0.0004170142 2230.68019 2436.05257
    2391 0.000418235 2231.87392 2431.83524
    2381 0.0004199916 2233.07368 2428.14118
    2384 0.0004194631 2234.27946 2424.92524
    2416 0.0004139073 2235.49127 2422.14817
    2425 0.0004123711 2236.70911 2419.77505
    2482 0.0004029009 2237.93306 2417.77512
    2417 0.000413736 2239.16307 2416.12154
    2364 0.0004230118 2240.39915 2414.79051
    2500 0.0004 2241.6414 2414.85014
    2394 0.0004177109 2242.88977 2414.10705
    2379 0.0004203447 2244.1444 2413.6307
    2354 0.0004248088 2245.40511 2413.40644
    2381 0.0004199916 2246.67201 2413.5296
    2453 0.0004076641 2247.94512 2413.7729
    2444 0.0004091653 2249.22442 2414.23533
    2389 0.0004185852 2250.50998 2414.90679
    2465 0.0004056795 2251.80178 2415.78065
    2449 0.0004083299 2253.09974 2416.85043
    2298 0.000435161 2254.40404 2418.11115
    2463 0.0004060089 2255.71467 2419.55829
    2460 0.0004065041 2257.03143 2421.18816
    2299 0.0004349717 2258.35469 2422.99816
    2403 0.0004161465 2259.68426 2424.98623
    2449 0.0004083299 2261.0201 2427.20505
    2513 0.0003979308 2262.36234 2429.54624
    2434 0.0004108463 2263.71096 2432.06402
    2509 0.0003985652 2265.06594 2434.75953
    2524 0.0003961965 2266.42732 2437.63355
    2407 0.0004154549 2267.79509 2440.68855
    2476 0.0004038772 2269.16926 2443.92742
    2424 0.0004125413 2270.5499 2447.35395
    2518 0.0003971406 2271.93699 2450.97235
    2469 0.0004050223 2273.33049 2454.78745
    2465 0.0004056795 2274.73047 2458.80555
    2455 0.000407332 2276.13678 2463.03292
    2457 0.0004070004 2277.54979 2467.47746
    2454 0.000407498 2278.96916 2472.14728
    2504 0.000399361 2280.39513 2477.05199
    2387 0.0004189359 2281.82748 2482.20188
    2534 0.000394633 2283.26645 2487.60876
    2565 0.0003898635 2284.71199 2493.28519
    2599 0.0003847634 2286.16405 2499.24582
    2613 0.0003827019 2287.62264 2505.50611
    2602 0.0003843198 2289.08788 2512.08338
    2590 0.0003861004 2290.55965 2518.99654
    2622 0.0003813883 2292.03796 2526.26682
    2599 0.0003847634 2293.52288 2533.91746
    2600 0.0003846154 2295.01435 2541.97404
    2642 0.0003785011 2296.51248 2550.46466
    2690 0.0003717472 2298.01725 2559.42152
    2716 0.0003681885 2299.52862 2568.87916
    2663 0.0003755163 2301.04655 2578.87622
    2656 0.000376506 2302.57121 2589.45582
    2724 0.0003671072 2304.10261 2600.66642
    2738 0.0003652301 2305.64055 2612.56146
    2750 0.0003636364 2307.18516 2625.20137
    2802 0.0003568879 2308.73636 2638.65312
    2788 0.0003586801 2310.2943 2652.99456
    2816 0.0003551136 2311.85893 2668.3115
    2818 0.0003548616 2313.43021 2684.70176
    2989 0.0003345601 2315.00816 2702.27685
    2796 0.0003576538 2316.59286 2721.16505
    2850 0.0003508772 2318.18424 2741.51282
    3033 0.0003297066 2319.78232 2763.48946
    3052 0.000327654 2321.38711 2787.29029
    3062 0.0003265839 2322.99846 2813.14691
    3101 0.0003224766 2324.61665 2841.32799
    3052 0.000327654 2326.24155 2872.15225
    3104 0.0003221649 2327.87307 2906.0023
    3278 0.0003050641 2329.51143 2943.34056
    3325 0.0003007519 2331.15648 2984.73579
    3378 0.0002960332 2332.80823 3030.91912
    3420 0.0002923977 2334.46679 3082.7595
    3436 0.0002910361 2336.13201 3141.45146
    3682 0.0002715915 2337.80399 3208.53054
    3629 0.000275558 2339.48269 3286.2217
    3806 0.000262743 2341.16814 3376.66947
    4006 0.0002496256 2342.86026 3483.36369
    3929 0.0002545177 2344.55912 3610.31382
    4056 0.0002465483 2346.26474 3762.22948
    4370 0.000228833 2347.97698 3944.31799
    4456 0.0002244165 2349.69608 4161.49538
    4634 0.0002157963 2351.42191 4416.36975
    4979 0.0002008435 2353.15441 4705.68679
    5262 0.0001900418 2354.89355 5016.26646
    5425 0.0001843318 2356.63953 5328.03432
    5743 0.000174125 2358.39224 5631.4475
    6249 0.0001600256 2360.15162 5946.40435
    6673 0.0001498576 2361.91779 6316.34424
    7257 0.000137798 2363.69058 6784.47011
    7507 0.000133209 2365.47014 7374.96948
    8300 0.0001204819 2367.25642 8085.28227
    9080 0.0001101322 2369.04933 8882.49388
    9432 0.0001060221 2370.849 9704.37559
    10401 0.0000961446 2372.6553 10482.03501
    11557 0.0000865276 2374.46833 11201.04889
    12307 0.0000812546 2376.28786 11948.5552
    13438 0.0000744158 2378.11422 12865.98411
    14463 0.0000691419 2379.94724 14047.40756
    15478 0.0000646078 2381.78684 15465.79858
    16380 0.0000610501 2383.63309 16955.94352
    17386 0.0000575175 2385.48608 18290.19179
    18112 0.000055212 2387.34576 19338.32966
    19196 0.0000520942 2389.21198 20131.19216
    19544 0.0000511666 2391.08484 20700.42502
    19665 0.0000508518 2392.9643 20916.85649
    19588 0.0000510517 2394.85039 20589.20088
    19176 0.0000521485 2396.743 19697.04566
    18333 0.0000545464 2398.64234 18437.04452
    17260 0.0000579374 2400.54815 17066.79316
    15989 0.000062543 2402.46051 15738.82083
    14432 0.0000692905 2404.37932 14440.40219
    13477 0.0000742005 2406.30471 13082.73848
    11936 0.0000837802 2408.23676 11650.3927
    10943 0.0000913826 2410.17517 10236.44798
    9560 0.0001046025 2412.12016 8952.81655
    8376 0.0001193887 2414.07193 7859.85443
    7604 0.0001315097 2416.02976 6964.6537
    6658 0.0001501953 2417.99417 6246.05296
    5914 0.0001690903 2419.96508 5673.99425
    5116 0.0001954652 2421.94245 5219.0051
    4723 0.0002117298 2423.92621 4855.52523
    4389 0.0002278423 2425.91637 4562.70775
    4174 0.0002395783 2427.91294 4324.13993
    3958 0.0002526529 2429.91591 4127.31102
    3687 0.0002712232 2431.9252 3962.84129
    3641 0.0002746498 2433.94074 3823.78236
    3490 0.000286533 2435.9627 3704.97525
    3479 0.0002874389 2437.99105 3602.57612
    3347 0.000298775 2440.02564 3513.66524
    3334 0.00029994 2442.0665 3435.97284
    3259 0.0003068426 2444.11363 3367.71814
    3249 0.000307787 2446.16682 3307.46989
    3252 0.0003075031 2448.22643 3254.06508
    3201 0.0003124024 2450.29219 3206.54957
    3052 0.000327654 2452.36409 3164.12756
    3122 0.0003203075 2454.44224 3126.13945
    3095 0.0003231018 2456.5265 3092.03034
    3016 0.000331565 2458.61685 3061.32723
    3011 0.0003321156 2460.71336 3033.63183
    3019 0.0003312355 2462.81591 3008.602
    2913 0.0003432887 2464.92453 2985.94442
    2891 0.0003459011 2467.03899 2965.40657
    2862 0.000349406 2469.15965 2946.76752
    2930 0.0003412969 2471.28626 2929.83719
    2930 0.0003412969 2473.41883 2914.44973
    2922 0.0003422313 2475.55736 2900.45802
    2792 0.0003581662 2477.70162 2887.73425
    2795 0.0003577818 2479.8519 2876.16579
    2811 0.0003557453 2482.00812 2865.6532
    2861 0.0003495281 2484.1701 2856.10671
    2833 0.0003529827 2486.33797 2847.44839
    2824 0.0003541076 2488.51151 2839.60801
    2937 0.0003404835 2490.6909 2832.52369
    2831 0.0003532321 2492.876 2826.13875
    2889 0.0003461405 2495.06677 2820.4035
    2871 0.0003483107 2497.26323 2815.27025
    3010 0.0003322259 2499.46517 2810.74977
    2744 0.0003644315 2501.67298 2806.71323
    2835 0.0003527337 2503.88615 2803.17109
    2834 0.0003528582 2506.10501 2800.09795
    2785 0.0003590664 2508.32935 2797.46541
    2797 0.0003575259 2510.55923 2795.25013
    2780 0.0003597122 2512.79444 2793.43108
    2747 0.0003640335 2515.03522 2791.98957
    2783 0.0003593245 2517.28135 2790.90892
    2787 0.0003588088 2519.5329 2790.17389
    2667 0.0003749531 2521.78984 2789.7718
    2781 0.0003595829 2524.05199 2789.69134
    2889 0.0003461405 2526.3194 2789.94594
    2817 0.0003549876 2528.59201 2790.48301
    2778 0.0003599712 2530.86986 2791.31943
    2762 0.0003620565 2533.15292 2792.45161
    2741 0.0003648304 2535.44109 2793.87725
    2806 0.0003563792 2537.73431 2795.59465
    2832 0.0003531073 2540.03246 2797.62885
    2749 0.0003637686 2542.33581 2799.92102
    2773 0.0003606203 2544.6441 2802.48557
    2787 0.0003588088 2546.95726 2805.31282
    2787 0.0003588088 2549.2754 2808.41348
    2857 0.0003500175 2551.59842 2811.81772
    2741 0.0003648304 2553.92634 2815.55502
    2849 0.0003510004 2556.25894 2819.63565
    2769 0.0003611412 2558.59636 2824.0378
    2786 0.0003589375 2560.93855 2828.70943
    2786 0.0003589375 2563.28531 2833.624
    2856 0.0003501401 2565.63675 2838.84084
    2906 0.0003441156 2567.99276 2844.44684
    2753 0.0003632401 2570.35336 2850.52702
    2869 0.0003485535 2572.71847 2857.06228
    2857 0.0003500175 2575.08793 2863.95615
    2830 0.0003533569 2577.4619 2871.14493
    2824 0.0003541076 2579.84024 2878.69195
    2916 0.0003429355 2582.22279 2886.69057
    2833 0.0003529827 2584.60978 2895.09475
    2903 0.0003444712 2587.00106 2903.72683
    2872 0.0003481894 2589.39645 2912.41172
    2855 0.0003502627 2591.79606 2921.0315
    2979 0.0003356831 2594.19976 2929.61765
    2893 0.0003456619 2596.60762 2938.46285
    2847 0.0003512469 2599.01947 2947.89366
    3022 0.0003309067 2601.43522 2958.04041
    2948 0.000339213 2603.85492 2968.88004
    2969 0.0003368137 2606.27849 2980.36544
    2976 0.0003360215 2608.70598 2992.471
    3063 0.0003264773 2611.13699 3005.25358
    3087 0.0003239391 2613.57194 3018.87668
    3055 0.0003273322 2616.0106 3033.5163
    3093 0.0003233107 2618.45284 3049.30125
    2969 0.0003368137 2620.89859 3066.30716
    3124 0.0003201024 2623.34792 3084.61709
    3082 0.0003244646 2625.80082 3104.32164
    3099 0.0003226847 2628.25709 3125.5268
    3191 0.0003133814 2630.71686 3148.36275
    3191 0.0003133814 2633.17988 3172.98497
    3220 0.000310559 2635.6461 3199.57985
    3243 0.0003083565 2638.11575 3228.36645
    3359 0.0002977077 2640.58836 3259.60212
    3231 0.0003095017 2643.06422 3293.58833
    3414 0.0002929115 2645.54315 3330.68604
    3453 0.0002896032 2648.02497 3371.31705
    3372 0.0002965599 2650.50974 3415.98726
    3498 0.0002858776 2652.99753 3465.306
    3637 0.0002749519 2655.48813 3520.02137
    3616 0.0002765487 2657.98139 3581.05184
    3689 0.0002710762 2660.47747 3649.56835
    3888 0.0002572016 2662.97632 3727.10088
    3918 0.0002552323 2665.47764 3815.66519
    4222 0.0002368546 2667.98165 3917.97598
    4244 0.0002356268 2670.4882 4037.67818
    4320 0.0002314815 2672.99714 4179.58885
    4540 0.0002202643 2675.50842 4349.89464
    4600 0.0002173913 2678.02211 4556.21018
    4920 0.000203252 2680.53807 4807.40328
    5217 0.000191681 2683.05619 5112.96304
    5441 0.0001837897 2685.57623 5480.83969
    5912 0.0001691475 2688.09872 5912.46096
    6088 0.0001642576 2690.62313 6394.52438
    6552 0.0001526252 2693.14946 6897.03947
    7150 0.0001398601 2695.6777 7397.68418
    7666 0.0001304461 2698.20773 7923.31896
    8350 0.0001197605 2700.73961 8551.45823
    9042 0.000110595 2703.27328 9364.87676
    9773 0.0001023227 2705.80856 10410.3014
    11000 0.0000909091 2708.34558 11670.54772
    12182 0.0000820883 2710.88389 13040.79896
    13550 0.0000738007 2713.42382 14362.20077
    15167 0.0000659326 2715.96511 15570.89915
    17054 0.0000586373 2718.50777 16820.43905
    19275 0.0000518807 2721.05173 18370.89122
    21610 0.0000462749 2723.59674 20362.51964
    23742 0.0000421195 2726.14301 22673.78876
    25786 0.0000387807 2728.69027 24937.05289
    26715 0.0000374322 2731.23865 26763.37222
    27641 0.0000361781 2733.78809 27978.54011
    27942 0.0000357884 2736.33805 28516.11912
    26928 0.0000371361 2738.88912 28235.55402
    26391 0.0000378917 2741.44107 27132.06794
    24549 0.0000407349 2743.99329 25530.36196
    23628 0.0000423227 2746.54639 23816.18714
    22089 0.0000452714 2749.09993 22187.35263
    20868 0.0000479203 2751.65411 20698.21156
    19830 0.0000504286 2754.20856 19284.55366
    18404 0.000054336 2756.76334 17764.36162
    16829 0.0000594212 2759.31838 16026.65145
    15251 0.0000655695 2761.87369 14190.85744
    13491 0.0000741235 2764.4289 12484.77653
    12094 0.0000826856 2766.98438 11059.38878
    10807 0.0000925326 2769.53988 9948.70689
    9947 0.0001005328 2772.0951 9112.46969
    9282 0.0001077354 2774.65016 8487.05293
    8869 0.0001127523 2777.20531 8029.39745
    8420 0.0001187648 2779.75999 7729.25918
    8046 0.0001242854 2782.31415 7584.3548
    7847 0.0001274372 2784.86796 7572.03218
    7821 0.0001278609 2787.42131 7638.74612
    7611 0.0001313888 2789.97414 7716.05884
    7486 0.0001335827 2792.52625 7756.43177
    7426 0.000134662 2795.07754 7739.31728
    7370 0.0001356852 2797.62818 7643.09674
    7105 0.000140746 2800.17768 7454.65348
    6995 0.0001429593 2802.72629 7206.40645
    6739 0.00014839 2805.27401 6954.11012
    6465 0.000154679 2807.82047 6727.515
    6345 0.0001576044 2810.36593 6534.19051
    6436 0.000155376 2812.91018 6379.57058
    6205 0.0001611604 2815.45299 6254.22549
    6011 0.0001663617 2817.99431 6130.85731
    5824 0.0001717033 2820.53394 5991.54035
    5987 0.0001670286 2823.07243 5850.83746
    5752 0.0001738526 2825.60924 5753.65021
    5875 0.0001702128 2828.14425 5739.26543
    5694 0.0001756235 2830.67757 5809.78525
    5808 0.0001721763 2833.2089 5935.65157
    6243 0.0001601794 2835.73824 6106.36818
    6359 0.0001572574 2838.26578 6350.88794
    7082 0.000141203 2840.79127 6671.60894
    7324 0.0001365374 2843.31434 7022.64617
    7678 0.0001302423 2845.83494 7374.37985
    7814 0.0001279754 2848.35354 7703.00309
    7908 0.0001264542 2850.86979 7899.37139
    7534 0.0001327316 2853.38345 7833.88013
    7121 0.0001404297 2855.89462 7499.63124
    6621 0.0001510346 2858.40314 7037.14536
    6261 0.0001597189 2860.90888 6604.56496
    6006 0.0001665002 2863.41183 6270.82499
    5820 0.0001718213 2865.912 6040.36979
    5645 0.0001771479 2868.40909 5861.37887
    5387 0.0001856321 2870.90333 5645.67313
    5356 0.0001867065 2873.3943 5337.55902
    4926 0.0002030045 2875.88213 4957.5994
    4552 0.0002196837 2878.36675 4579.83418
    4173 0.0002396358 2880.84804 4259.62513
    3805 0.0002628121 2883.32563 4011.47668
    3655 0.0002735978 2885.79995 3827.719
    3539 0.0002825657 2888.27063 3694.14076
    3489 0.0002866151 2890.73769 3596.72791
    3353 0.0002982404 2893.20098 3524.14584
    3274 0.0003054368 2895.66039 3468.29935
    3373 0.000296472 2898.11581 3423.84698
    3209 0.0003116236 2900.56722 3387.45352
    3225 0.0003100775 2903.01481 3357.02102
    3172 0.0003152585 2905.4581 3331.18105
    3119 0.0003206156 2907.89714 3308.99127
    3214 0.0003111388 2910.33194 3289.77752
    3176 0.0003148615 2912.76231 3272.99054
    3110 0.0003215434 2915.18825 3258.45422
    3181 0.0003143666 2917.60964 3245.43248
    3113 0.0003212335 2920.0263 3233.88084
    3201 0.0003124024 2922.43822 3223.59298
    3032 0.0003298153 2924.84542 3214.40172
    3093 0.0003233107 2927.24745 3206.16722
    3077 0.0003249919 2929.64511 3198.77485
    3129 0.0003195909 2932.03713 3192.1259
    3059 0.0003269042 2934.42429 3186.13881
    3251 0.0003075977 2936.80629 3180.74306
    3128 0.0003196931 2939.18295 3175.87816
    3145 0.000317965 2941.55427 3171.49489
    3085 0.0003241491 2943.92012 3167.54522
    3105 0.0003220612 2946.28045 3163.99189
    3093 0.0003233107 2948.63519 3160.89742
    3075 0.0003252033 2950.98416 3158.02688
    3030 0.000330033 2953.32748 3155.45826
    3102 0.0003223727 2955.66491 3153.1675
    3073 0.0003254149 2957.99627 3151.13302
    3092 0.0003234153 2960.32167 3149.3358
    3065 0.0003262643 2962.64081 3147.75875
    3028 0.000330251 2964.95413 3146.38664
    3146 0.000317864 2967.26076 3145.20503
    2989 0.0003345601 2969.56119 3144.20182
    3007 0.0003325574 2971.85543 3143.36727
    3037 0.0003292723 2974.14286 3142.68748
    3045 0.0003284072 2976.42403 3142.1552
    3131 0.0003193868 2978.6984 3141.76139
    3143 0.0003181674 2980.9659 3141.52028
    3167 0.0003157562 2983.22665 3141.38093
    3091 0.0003235199 2985.48054 3141.35873
    3094 0.0003232062 2987.72737 3141.44765
    3038 0.0003291639 2989.96728 3141.64244
    3136 0.0003188776 2992.19983 3141.93764
    3014 0.000331785 2994.42521 3142.32903
    3113 0.0003212335 2996.64336 3142.81244
    3049 0.0003279764 2998.85397 3143.38362
    3114 0.0003211304 3001.05685 3144.03912
    3129 0.0003195909 3003.25251 3144.77622
    3157 0.0003167564 3005.44056 3145.59177
    3159 0.0003165559 3007.62083 3146.483
    3184 0.0003140704 3009.79332 3147.44757
    3169 0.000315557 3011.95797 3148.48342
    3033 0.0003297066 3014.11477 3149.5997
    3150 0.0003174603 3016.26331 3150.77233
    3110 0.0003215434 3018.40394 3152.01124
    3075 0.0003252033 3020.53642 3153.31503
    3194 0.000313087 3022.66045 3154.68238
    3093 0.0003233107 3024.77609 3156.11244
    3105 0.0003220612 3026.88339 3157.60484
    3109 0.0003216468 3028.98224 3159.1589
    3213 0.0003112356 3031.07258 3160.77424
    3167 0.0003157562 3033.15368 3162.45025
    3036 0.0003293808 3035.22693 3164.18829
    3056 0.0003272251 3037.29063 3165.98711
    3160 0.0003164557 3039.34569 3167.84813
    3170 0.0003154574 3041.39181 3169.77172
    3148 0.000317662 3043.42881 3171.75885
    3083 0.0003243594 3045.45699 3173.81093
    3022 0.0003309067 3047.47574 3175.92879
    3093 0.0003233107 3049.48513 3178.12299
    3160 0.0003164557 3051.48532 3180.37806
    2994 0.0003340013 3053.47597 3182.70471
    3119 0.0003206156 3055.45725 3185.10563
    3148 0.000317662 3057.42892 3187.58351
    3093 0.0003233107 3059.39104 3190.14163
    3040 0.0003289474 3061.34331 3192.78338
    3083 0.0003243594 3063.28565 3195.51269
    3109 0.0003216468 3065.21826 3198.36001
    3101 0.0003224766 3067.1406 3201.27854
    3084 0.0003242542 3069.05319 3204.30006
    3044 0.0003285151 3070.95569 3207.43049
    3025 0.0003305785 3072.84803 3210.67674
    3115 0.0003210273 3074.73014 3214.04625
    3124 0.0003201024 3076.60198 3217.55244
    3091 0.0003235199 3078.46322 3221.19559
    3216 0.0003109453 3080.31419 3224.99108
    3126 0.0003198976 3082.15463 3228.96302
    3075 0.0003252033 3083.98429 3233.09984
    3210 0.0003115265 3085.80337 3237.42905
    3162 0.0003162555 3087.61193 3241.96747
    3117 0.0003208213 3089.40935 3246.73346
    3036 0.0003293808 3091.196 3251.74864
    3230 0.0003095975 3092.97175 3257.03718
    3202 0.0003123048 3094.73613 3262.63876
    3110 0.0003215434 3096.4898 3268.55948
    3202 0.0003123048 3098.2322 3274.84723
    3136 0.0003188776 3099.96336 3281.80167
    3260 0.0003067485 3101.68313 3288.95163
    3151 0.0003173596 3103.3917 3296.61102
    3164 0.0003160556 3105.0889 3304.84191
    3150 0.0003174603 3106.77434 3313.71721
    3284 0.0003045067 3108.44841 3323.3295
    3299 0.0003031222 3110.11068 3333.76773
    3248 0.0003078818 3111.76137 3345.15932
    3114 0.0003211304 3113.40033 3357.64996
    3293 0.0003036745 3115.02735 3371.42221
    3419 0.0002924832 3116.64251 3386.68679
    3380 0.000295858 3118.24568 3403.72597
    3416 0.00029274 3119.83661 3422.89684
    3369 0.000296824 3121.41568 3444.6625
    3316 0.0003015682 3122.98251 3469.75734
    3424 0.0002920561 3124.53748 3498.70956
    3450 0.0002898551 3126.07984 3532.65837
    3414 0.0002929115 3127.60985 3572.86811
    3530 0.0002832861 3129.12763 3620.90005
    3615 0.0002766252 3130.63275 3678.5852
    3647 0.000274198 3132.12551 3747.97971
    3692 0.0002708559 3133.60555 3831.20305
    3756 0.0002662407 3135.07311 3929.95989
    3853 0.000259538 3136.52796 4044.56529
    4045 0.0002472188 3137.96995 4172.59669
    4145 0.0002412545 3139.39917 4308.65458
    4316 0.000231696 3140.81548 4448.09047
    4338 0.000230521 3142.21859 4594.11503
    4638 0.0002156102 3143.60891 4760.64196
    4837 0.0002067397 3144.98645 4966.26224
    4920 0.000203252 3146.35072 5225.15566
    5414 0.0001847063 3147.70184 5539.96032
    5788 0.0001727713 3149.03957 5895.84829
    6261 0.0001597189 3150.36403 6259.28552
    6630 0.0001508296 3151.67546 6591.40676
    7125 0.0001403509 3152.97338 6875.09236
    7593 0.0001317003 3154.25779 7122.7906
    7707 0.0001297522 3155.52881 7345.2652
    7666 0.0001304461 3156.78631 7516.22006
    7578 0.0001319609 3158.03029 7579.60548
    7517 0.0001330318 3159.26052 7499.881
    7097 0.0001409046 3160.477 7297.5068
    6718 0.0001488538 3161.67983 7028.06249
    6569 0.0001522302 3162.86867 6745.11579
    6502 0.0001537988 3164.04399 6485.86925
    6163 0.0001622586 3165.20519 6265.80231
    6146 0.0001627075 3166.35251 6071.9791
    6045 0.000165426 3167.48595 5869.24774
    5606 0.0001783803 3168.60539 5627.06676
    5485 0.0001823154 3169.71083 5345.31959
    5111 0.0001956564 3170.80178 5050.86451
    4765 0.0002098636 3171.87885 4773.42481
    4509 0.0002217787 3172.94155 4530.42843
    4321 0.0002314279 3173.99037 4326.9461
    4161 0.0002403268 3175.02458 4160.81118
    3926 0.0002547122 3176.04443 4027.10303
    3817 0.0002619859 3177.05003 3920.22344
    3681 0.0002716653 3178.04114 3834.89459
    3684 0.0002714441 3179.01789 3766.51799
    3523 0.000283849 3179.9799 3711.32392
    3450 0.0002898551 3180.92742 3666.31917
    3460 0.0002890173 3181.86046 3629.21698
    3476 0.000287687 3182.77901 3598.28061
    3416 0.00029274 3183.6827 3572.24932
    3465 0.0002886003 3184.5719 3550.18311
    3341 0.0002993116 3185.44613 3531.38737
    3422 0.0002922268 3186.3055 3515.35432
    3306 0.0003024803 3187.15038 3501.65573
    3406 0.0002935995 3187.98017 3490.00145
    3333 0.00030003 3188.79534 3480.17874
    3395 0.0002945508 3189.5953 3471.97481
    3295 0.0003034901 3190.38052 3465.28675
    3412 0.0002930832 3191.15077 3460.03635
    3393 0.0002947244 3191.90604 3456.18679
    3231 0.0003095017 3192.64597 3453.73635
    3430 0.0002915452 3193.37104 3452.71862
    3368 0.0002969121 3194.08102 3453.19013
    3276 0.0003052503 3194.77578 3455.21147
    3343 0.0002991325 3195.45544 3458.81001
    3290 0.0003039514 3196.11988 3463.92068
    3362 0.000297442 3196.76922 3470.31855
    3339 0.0002994909 3197.4031 3477.76699
    3447 0.0002901073 3198.02188 3486.28765
    3453 0.0002896032 3198.62519 3496.42465
    3481 0.0002872738 3199.21329 3509.1137
    3370 0.0002967359 3199.78617 3525.22754
    3413 0.0002929974 3200.34371 3545.12013
    3312 0.0003019324 3200.88566 3568.28678
    3451 0.0002897711 3201.41227 3593.28162
    3464 0.0002886836 3201.92305 3618.27226
    3490 0.000286533 3202.41873 3642.18174
    3479 0.0002874389 3202.89895 3665.10805
    3516 0.0002844141 3203.36359 3687.06522
    3609 0.0002770851 3203.81264 3706.44425
    3571 0.0002800336 3204.24635 3720.59752
    3551 0.0002816108 3204.66423 3728.62116
    3566 0.0002804262 3205.06677 3732.96756
    3525 0.0002836879 3205.45348 3737.72466
    3672 0.0002723312 3205.82485 3746.04416
    3568 0.0002802691 3206.18039 3759.05003
    3578 0.0002794857 3206.52023 3776.04645
    3651 0.0002738976 3206.84448 3795.51748
    3653 0.0002737476 3207.15314 3816.01335
    3696 0.0002705628 3207.44623 3835.98575
    3647 0.000274198 3207.72336 3853.4474
    3615 0.0002766252 3207.98478 3866.02117
    3798 0.0002632965 3208.23062 3871.47196
    3677 0.0002719608 3208.46076 3867.53401
    3763 0.0002657454 3208.67519 3851.54765
    3610 0.0002770083 3208.87354 3823.59034
    3639 0.0002748008 3209.05656 3789.1628
    3631 0.0002754062 3209.22351 3755.73419
    3633 0.0002752546 3209.37462 3727.90338
    3691 0.0002709293 3209.51016 3706.11336
    3587 0.0002787845 3209.62974 3688.10762
    3664 0.0002729258 3209.73374 3670.94092
    3705 0.0002699055 3209.82191 3651.825
    3708 0.0002696872 3209.89414 3628.72116
    3785 0.0002642008 3209.95065 3602.0359
    3757 0.0002661698 3209.99134 3574.62292
    3774 0.0002649709 3210.01621 3549.44726
    3822 0.0002616431 3210.02537 3528.0857
    3920 0.000255102 3210.01845 3510.8642
    3798 0.0002632965 3209.99608 3497.46275
    3839 0.0002604845 3209.95776 3487.31827
    3635 0.0002751032 3209.90336 3479.83361
    3675 0.0002721088 3209.83351 3474.46841
    3694 0.0002707093 3209.7477 3470.77224
    3841 0.0002603489 3209.64632 3468.39116
    3755 0.0002663116 3209.52886 3467.05707
    3860 0.0002590674 3209.3957 3466.58045
    3861 0.0002590003 3209.24671 3466.8003
    3736 0.000267666 3209.08214 3467.6203
    3777 0.0002647604 3208.9015 3468.96194
    3703 0.0002700513 3208.70515 3470.76825
    3760 0.0002659574 3208.49322 3472.99683
    3683 0.0002715178 3208.26547 3475.61604
    3617 0.0002764722 3208.02226 3478.60305
    3691 0.0002709293 3207.76285 3481.94076
    3759 0.0002660282 3207.48798 3485.61873
    3765 0.0002656042 3207.19729 3489.62959
    3651 0.0002738976 3206.89102 3493.97039
    3753 0.0002664535 3206.56904 3498.64086
    3742 0.0002672368 3206.23124 3503.64374
    3771 0.0002651816 3205.87798 3508.98459
    3674 0.0002721829 3205.50889 3514.67092
    3769 0.0002653224 3205.12446 3520.71218
    3776 0.0002648305 3204.72421 3527.1558
    3650 0.0002739726 3204.3085 3533.98274
    3909 0.0002558199 3203.87709 3541.17368
    3838 0.0002605524 3203.4301 3548.78007
    3756 0.0002662407 3202.96777 3556.82051
    3850 0.0002597403 3202.48986 3565.3169
    3711 0.0002694691 3201.99649 3574.29817
    3730 0.0002680965 3201.48766 3583.79757
    3744 0.000267094 3200.96312 3593.84829
    3822 0.0002616431 3200.42338 3604.48107
    3712 0.0002693966 3199.8683 3615.72413
    3688 0.0002711497 3199.29763 3627.6131
    3838 0.0002605524 3198.71175 3640.19942
    3866 0.0002586653 3198.11042 3653.53761
    3816 0.0002620545 3197.49387 3667.66985
    3906 0.0002560164 3196.86186 3682.63613
    3849 0.0002598077 3196.21476 3698.47161
    3918 0.0002552323 3195.55245 3715.25241
    3860 0.0002590674 3194.87492 3733.0238
    3960 0.0002525253 3194.18218 3751.8623
    4053 0.0002467308 3193.47434 3771.91237
    3937 0.0002540005 3192.7513 3793.31887
    3949 0.0002532287 3192.01328 3816.22736
    3961 0.0002524615 3191.26005 3840.76663
    4017 0.000248942 3190.49198 3867.05206
    4188 0.0002387775 3189.70881 3895.24044
    4106 0.000243546 3188.91079 3925.50295
    4225 0.0002366864 3188.09769 3958.0361
    4257 0.0002349072 3187.26973 3993.07538
    4211 0.0002374733 3186.42693 4030.90288
    4366 0.0002290426 3185.56941 4071.83226
    4291 0.0002330459 3184.69704 4116.23066
    4440 0.0002252252 3183.80982 4164.49225
    4542 0.0002201673 3182.90788 4217.07088
    4653 0.0002149151 3181.99145 4274.49651
    4639 0.0002155637 3181.06018 4337.38742
    4723 0.0002117298 3180.11468 4406.46399
    4712 0.0002122241 3179.15421 4482.56842
    4897 0.0002042067 3178.1795 4566.71837
    4996 0.0002001601 3177.19018 4660.11204
    5238 0.0001909126 3176.18627 4764.20281
    5208 0.0001920123 3175.16824 4880.75187
    5227 0.0001913143 3174.13574 5011.92259
    5462 0.0001830831 3173.08887 5160.40784
    5705 0.0001752848 3172.02777 5329.6072
    6194 0.0001614466 3170.95232 5523.99533
    6254 0.0001598977 3169.86299 5749.6611
    6516 0.0001534684 3168.7593 6015.4243
    6919 0.0001445296 3167.64163 6334.2893
    7335 0.0001363327 3166.50984 6725.69378
    7878 0.0001269358 3165.36406 7217.66001
    8522 0.0001173433 3164.20454 7848.11848
    8763 0.0001141162 3163.03078 8664.50141
    10010 0.0000999001 3161.84351 9720.59577
    10865 0.0000920387 3160.64226 11066.12747
    12105 0.0000826105 3159.42726 12718.10514
    13379 0.000074744 3158.19839 14629.23267
    15633 0.0000639672 3156.95602 16767.66746
    17367 0.0000575805 3155.70003 19303.15064
    20754 0.0000481835 3154.43053 22525.38601
    24200 0.0000413223 3153.14753 26507.10394
    28638 0.0000349186 3151.85103 30972.77305
    34390 0.0000290782 3150.54115 35774.24326
    41838 0.0000239017 3149.21789 41448.48937
    50347 0.0000198622 3147.88125 48567.2797
    59830 0.000016714 3146.5316 56759.69063
    69540 0.0000143802 3145.16869 65148.06088
    78253 0.0000127791 3143.79265 73397.48974
    85375 0.000011713 3142.40359 80752.21939
    86547 0.0000115544 3141.00158 85026.07795
    83209 0.0000120179 3139.58655 84091.18028
    74832 0.0000133633 3138.15846 77670.2863
    65113 0.0000153579 3136.71765 68362.18319
    55895 0.0000178907 3135.26396 59775.47957
    50114 0.0000199545 3133.79768 53763.97727
    46743 0.0000213936 3132.31857 50334.18975
    46888 0.0000213274 3130.82711 48935.44927
    47963 0.0000208494 3129.32283 48826.86338
    49192 0.0000203285 3127.80615 48582.20917
    48826 0.0000204809 3126.27725 46627.54976
    45510 0.0000219732 3124.73582 42228.99649
    40413 0.0000247445 3123.18212 36027.73228
    33496 0.0000298543 3121.61613 29573.62145
    26654 0.0000375178 3120.03823 23993.39936
    20789 0.0000481024 3118.44787 19622.73548
    16555 0.0000604047 3116.8456 16396.58995
    13490 0.000074129 3115.23129 14138.7459
    11837 0.0000844809 3113.60519 12635.92739
    11068 0.0000903506 3111.96705 11668.11632
    10571 0.0000945984 3110.31718 11045.00491
    10083 0.0000991768 3108.65565 10617.46632
    9719 0.0001028912 3106.98251 10279.10026
    9468 0.0001056189 3105.29769 9961.35913
    9199 0.0001087075 3103.60128 9617.44029
    8703 0.0001149029 3101.89337 9221.3561
    8222 0.0001216249 3100.1741 8780.18528
    7814 0.0001279754 3098.44378 8330.31854
    7494 0.0001334401 3096.70185 7911.04917
    7326 0.0001365001 3094.94922 7543.28519
    7311 0.0001367802 3093.18499 7225.87406
    6977 0.0001433281 3091.41001 6945.3592
    6813 0.0001467782 3089.62372 6686.78063
    6559 0.0001524623 3087.82674 6439.89547
    6219 0.0001607976 3086.01877 6197.5637
    6031 0.00016581 3084.2001 5951.09052
    5875 0.0001702128 3082.37075 5695.88008
    5531 0.0001807991 3080.53088 5438.68785
    5279 0.0001894298 3078.68033 5193.2394
    5086 0.0001966182 3076.81926 4970.84482
    5046 0.0001981768 3074.94781 4776.39286
    4812 0.0002078138 3073.06598 4609.71512
    4557 0.0002194426 3071.17382 4468.04775
    4651 0.0002150075 3069.2717 4347.79932
    4494 0.0002225189 3067.35963 4245.39489
    4354 0.0002296739 3065.43674 4157.595
    4380 0.0002283105 3063.50475 4081.64882
    4323 0.0002313208 3061.56237 4015.28198
    4282 0.0002335357 3059.61022 3956.67253
    4246 0.0002355158 3057.64835 3904.38118
    4175 0.000239521 3055.67683 3857.29821
    4106 0.000243546 3053.69566 3814.57221
    3964 0.0002522704 3051.70478 3775.53915
    4067 0.0002458815 3049.70473 3739.68548
    3920 0.000255102 3047.69521 3706.59486
    3994 0.0002503756 3045.67634 3675.92832
    3913 0.0002555584 3043.64838 3647.41086
    3888 0.0002572016 3041.61106 3620.8103
    3942 0.0002536783 3039.56483 3595.92382
    3920 0.000255102 3037.50955 3572.5821
    3736 0.000267666 3035.44535 3550.63712
    3743 0.0002671654 3033.37267 3529.96018
    3738 0.0002675227 3031.29088 3510.43662
    3690 0.0002710027 3029.20023 3491.96728
    3713 0.000269324 3027.10133 3474.46409
    3572 0.0002799552 3024.99358 3457.84821
    3721 0.000268745 3022.87751 3442.04946
    3726 0.0002683843 3020.75314 3427.00531
    3489 0.0002866151 3018.6204 3412.66064
    3584 0.0002790179 3016.47941 3398.9625
    3523 0.000283849 3014.33042 3385.86611
    3420 0.0002923977 3012.1733 3373.32893
    3468 0.0002883506 3010.00806 3361.31763
    3557 0.0002811358 3007.83511 3349.79068
    3402 0.0002939447 3005.65423 3338.72028
    3296 0.0003033981 3003.46565 3328.07802
    3519 0.0002841716 3001.26986 3317.8381
    3418 0.0002925688 2999.06595 3307.97566
    3420 0.0002923977 2996.85464 3298.46919
    3335 0.0002998501 2994.63588 3289.29835
    3362 0.000297442 2992.40991 3280.19544
    3415 0.0002928258 2990.17655 3271.64241
    3401 0.0002940312 2987.93604 3263.37357
    3328 0.0003004808 2985.68844 3255.3744
    3298 0.0003032141 2983.43382 3247.63141
    3333 0.00030003 2981.17223 3240.00736
    3274 0.0003054368 2978.90398 3232.74624
    3183 0.000314169 2976.62877 3225.70143
    3292 0.0003037667 2974.34678 3218.86853
    3304 0.0003026634 2972.05831 3212.23875
    3320 0.0003012048 2969.76324 3205.80554
    3198 0.0003126954 2967.46225 3199.55809
    3187 0.0003137747 2965.15429 3193.49018
    3325 0.0003007519 2962.84022 3187.59607
    3252 0.0003075031 2960.51974 3181.86962
    3207 0.0003118179 2958.19352 3176.30609
    3216 0.0003109453 2955.861 3170.89997
    3217 0.0003108486 2953.52249 3165.64717
    3194 0.000313087 2951.17812 3160.54391
    3254 0.0003073141 2948.82813 3155.58692
    3128 0.0003196931 2946.47209 3150.77276
    3183 0.000314169 2944.11055 3146.09976
    3152 0.0003172589 2941.74358 3141.56736
    3114 0.0003211304 2939.37104 3137.1695
    3161 0.0003163556 2936.99319 3132.90735
    3164 0.0003160556 2934.60997 3128.78022
    3339 0.0002994909 2932.22197 3124.7883
    3191 0.0003133814 2929.82799 3120.93044
    3106 0.0003219575 2927.42962 3117.20875
    3084 0.0003242542 2925.02592 3113.62353
    3109 0.0003216468 2922.61752 3110.17701
    3099 0.0003226847 2920.20411 3106.87109
    3117 0.0003208213 2917.78594 3103.70887
    3110 0.0003215434 2915.36331 3100.69418
    3086 0.0003240441 2912.93591 3097.83089
    3143 0.0003181674 2910.50405 3095.12438
    3043 0.0003286231 2908.06779 3092.58081
    3061 0.0003266906 2905.62725 3090.20662
    3167 0.0003157562 2903.18244 3088.00998
    3136 0.0003188776 2900.73341 3086.00003
    3009 0.0003323363 2898.28029 3084.18697
    3117 0.0003208213 2895.82356 3082.58377
    3065 0.0003262643 2893.36219 3081.20271
    3099 0.0003226847 2890.89765 3080.07559
    3010 0.0003322259 2888.42907 3079.1896
    3120 0.0003205128 2885.9567 3078.58007
    3037 0.0003292723 2883.48079 3078.27039
    3084 0.0003242542 2881.00127 3078.28707
    3072 0.0003255208 2878.51839 3078.66083
    3002 0.0003331113 2876.03215 3079.42677
    2968 0.0003369272 2873.54256 3080.62545
    2956 0.000338295 2871.04978 3082.30399
    3062 0.0003265839 2868.55389 3084.51724
    3031 0.0003299241 2866.05494 3087.32886
    3050 0.0003278689 2863.553 3090.81389
    3065 0.0003262643 2861.04819 3095.06091
    3001 0.0003332223 2858.54063 3100.17429
    3015 0.000331675 2856.03025 3106.28249
    2965 0.0003372681 2853.51762 3113.53876
    3037 0.0003292723 2851.00163 3122.17486
    3069 0.000325839 2848.48398 3132.34302
    3109 0.0003216468 2845.9634 3144.3907
    3066 0.0003261579 2843.44063 3158.7008
    3169 0.000315557 2840.91547 3175.78209
    3011 0.0003321156 2838.38817 3196.29198
    3162 0.0003162555 2835.85897 3221.07901
    3103 0.0003222688 2833.32746 3251.22439
    3182 0.0003142678 2830.79411 3288.08585
    3139 0.0003185728 2828.25905 3333.32889
    3192 0.0003132832 2825.72185 3388.9542
    3207 0.0003118179 2823.18306 3457.27008
    3307 0.0003023889 2820.64275 3540.72553
    3528 0.0002834467 2818.10084 3641.53786
    3535 0.0002828854 2815.55766 3760.83943
    3831 0.0002610285 2813.01239 3897.94924
    3813 0.0002622607 2810.46657 4051.00244
    3931 0.0002543882 2807.91911 4220.14329
    4180 0.0002392344 2805.37042 4411.13682
    4631 0.0002159361 2802.82075 4633.7802
    4763 0.0002099517 2800.26986 4893.20421
    5055 0.0001978239 2797.71806 5183.19985
    5493 0.0001820499 2795.16546 5482.64825
    5903 0.0001694054 2792.61194 5763.22823
    6141 0.0001628399 2790.05763 6002.17559
    6348 0.0001575299 2787.50277 6183.01445
    6285 0.000159109 2784.94723 6282.30932
    6353 0.0001574059 2782.39114 6271.24379
    6166 0.0001621797 2779.83481 6144.284
    5795 0.0001725626 2777.2783 5937.91503
    5690 0.0001757469 2774.72069 5710.44907
    5306 0.0001884659 2772.16368 5507.7173
    5102 0.0001960016 2769.60613 5347.72772
    5127 0.0001950458 2767.04845 5225.58938
    5053 0.0001979022 2764.49095 5127.28367
    4904 0.0002039152 2761.93328 5038.39118
    5051 0.0001979806 2759.37572 4943.02773
    4870 0.0002053388 2756.81841 4820.77732
    4827 0.000207168 2754.26146 4656.84501
    4688 0.0002133106 2751.70463 4455.63804
    4390 0.0002277904 2749.14842 4238.41647
    4064 0.000246063 2746.59263 4028.27739
    3806 0.000262743 2744.03715 3839.93388
    3677 0.0002719608 2741.48258 3679.04488
    3428 0.0002917153 2738.9285 3545.54663
    3327 0.0003005711 2736.37522 3436.69778
    3284 0.0003045067 2733.82316 3348.81769
    3113 0.0003212335 2731.27164 3278.15849
    3072 0.0003255208 2728.72098 3221.27814
    3017 0.0003314551 2726.1713 3175.26132
    2983 0.000335233 2723.62284 3137.73768
    3040 0.0003289474 2721.07542 3106.86842
    3059 0.0003269042 2718.52916 3081.28339
    2909 0.0003437607 2715.98424 3059.99808
    2828 0.0003536068 2713.44078 3042.32651
    2872 0.0003481894 2710.89861 3027.83675
    2948 0.000339213 2708.35779 3016.28863
    2970 0.0003367003 2705.81879 3007.60672
    2902 0.0003445899 2703.28114 3001.86041
    2883 0.0003468609 2700.74532 2999.24114
    2853 0.0003505082 2698.21115 3000.0589
    2921 0.0003423485 2695.67906 3004.69899
    2885 0.0003466205 2693.14856 3013.54035
    2845 0.0003514938 2690.61994 3026.7618
    3019 0.0003312355 2688.09335 3044.07799
    2927 0.0003416467 2685.56871 3064.80988
    2989 0.0003345601 2683.04621 3088.86278
    2990 0.0003344482 2680.5259 3117.89558
    3091 0.0003235199 2678.00768 3154.70584
    3125 0.00032 2675.49183 3200.8717
    3163 0.0003161555 2672.97831 3254.5441
    3172 0.0003152585 2670.46717 3309.96476
    3335 0.0002998501 2667.95853 3360.27459
    3319 0.0003012956 2665.45246 3401.52288
    3379 0.0002959455 2662.94877 3430.97806
    3302 0.0003028468 2660.44783 3441.88324
    3296 0.0003033981 2657.94983 3426.39971
    3313 0.0003018412 2655.45402 3386.19404
    3241 0.0003085467 2652.96157 3334.28502
    3241 0.0003085467 2650.47144 3285.34354
    3198 0.0003126954 2647.98486 3247.91421
    3168 0.0003156566 2645.50084 3223.47065
    3230 0.0003095975 2643.01982 3208.79102
    3237 0.000308928 2640.54197 3199.48388
    3191 0.0003133814 2638.06712 3192.31827
    3113 0.0003212335 2635.5955 3183.84945
    3171 0.0003153579 2633.12725 3168.82811
    3207 0.0003118179 2630.66211 3143.49544
    3116 0.0003209243 2628.20039 3109.94632
    3102 0.0003223727 2625.74215 3074.54101
    3186 0.0003138732 2623.28728 3043.09377
    3067 0.0003260515 2620.83588 3018.83281
    3017 0.0003314551 2618.38803 3003.08382
    3039 0.0003290556 2615.94415 2996.40727
    3010 0.0003322259 2613.50327 2999.38305
    3127 0.0003197953 2611.06675 3013.02242
    3023 0.0003307972 2608.63369 3038.90946
    3075 0.0003252033 2606.20432 3079.116
    3214 0.0003111388 2603.77886 3135.83377
    3254 0.0003073141 2601.35731 3210.38186
    3449 0.0002899391 2598.93964 3301.33966
    3462 0.0002888504 2596.52604 3405.93529
    3643 0.000274499 2594.11646 3529.74371
    3765 0.0002656042 2591.71101 3689.59032
    4041 0.0002474635 2589.30969 3898.07885
    4292 0.0002329916 2586.91243 4148.23675
    4530 0.0002207506 2584.5195 4420.11129
    4966 0.0002013693 2582.13076 4714.37785
    5186 0.0001928268 2579.74673 5047.30838
    5493 0.0001820499 2577.36636 5390.03104
    5666 0.0001764914 2574.99116 5658.92477
    5546 0.0001803101 2572.61989 5776.42554
    5201 0.0001922707 2570.25327 5693.83469
    5056 0.0001977848 2567.89114 5426.37024
    4900 0.0002040816 2565.53354 5090.52917
    4533 0.0002206045 2563.18057 4807.92262
    4614 0.0002167317 2560.83222 4630.10324
    4560 0.0002192982 2558.48864 4555.56831
    4748 0.000210615 2556.14979 4571.88903
    4808 0.0002079867 2553.8157 4664.68464
    4904 0.0002039152 2551.48645 4795.37494
    4917 0.000203376 2549.16208 4905.16544
    4912 0.0002035831 2546.84251 4947.11514
    4984 0.0002006421 2544.52822 4893.35001
    4698 0.0002128565 2542.21831 4751.30463
    4696 0.0002129472 2539.91404 4572.92033
    4556 0.0002194908 2537.61452 4405.74697
    4451 0.0002246686 2535.32006 4266.10542
    4310 0.0002320186 2533.0307 4150.94694
    4277 0.0002338087 2530.74657 4052.64037
    4175 0.000239521 2528.46752 3966.03808
    4253 0.0002351281 2526.19381 3889.91526
    4145 0.0002412545 2523.92526 3825.70001
    4028 0.0002482622 2521.66209 3775.7027
    4056 0.0002465483 2519.40427 3741.59557
    3938 0.000253936 2517.15167 3723.08007
    3980 0.0002512563 2514.9046 3717.04141
    3898 0.0002565418 2512.66294 3718.41775
    3813 0.0002622607 2510.42712 3723.50033
    3945 0.0002534854 2508.19603 3732.65089
    3786 0.000264131 2505.97114 3748.8188
    3759 0.0002660282 2503.75121 3773.2192
    3811 0.0002623983 2501.53751 3801.62512
    3894 0.0002568053 2499.32909 3825.44471
    3928 0.0002545825 2497.12636 3838.37693
    3817 0.0002619859 2494.92916 3837.35715
    3754 0.0002663825 2492.73782 3813.68898
    3639 0.0002748008 2490.55214 3753.97208
    3531 0.0002832059 2488.3723 3657.55007
    3367 0.0002970003 2486.19816 3543.31948
    3257 0.000307031 2484.02987 3435.3546
    3183 0.000314169 2481.86747 3349.29742
    3188 0.0003136763 2479.71094 3289.80957
    2981 0.0003354579 2477.56028 3252.96869
    3045 0.0003284072 2475.41551 3230.06481
    2951 0.0003388682 2473.27704 3212.80557
    2998 0.0003335557 2471.14392 3195.41776
    2967 0.0003370408 2469.01742 3170.84752
    2973 0.0003363606 2466.89655 3130.36004
    2902 0.0003445899 2464.78192 3071.58385
    2811 0.0003557453 2462.67324 3002.34871
    2800 0.0003571429 2460.57065 2933.55099
    2690 0.0003717472 2458.47413 2872.24861
    2650 0.0003773585 2456.38385 2820.98909
    2717 0.000368053 2454.29968 2779.68396
    2581 0.0003874467 2452.22172 2747.09351
    2539 0.0003938558 2450.14996 2721.64121
    2619 0.0003818251 2448.08443 2701.77142
    2546 0.000392773 2446.02505 2686.14366
    2540 0.0003937008 2443.97205 2673.71924
    2640 0.0003787879 2441.92556 2663.75038
    2523 0.0003963535 2439.88479 2655.74098
    2587 0.0003865481 2437.85099 2649.39142
    2497 0.0004004806 2435.82314 2644.54116
    2572 0.0003888025 2433.80168 2641.13065
    2460 0.0004065041 2431.78664 2639.16562
    2572 0.0003888025 2429.77796 2638.68226
    2558 0.0003909304 2427.77566 2639.68823
    2582 0.0003872967 2425.77979 2642.10762
    2540 0.0003937008 2423.79045 2645.79737
    2518 0.0003971406 2421.8075 2650.75887
    2498 0.0004003203 2419.83094 2657.34588
    2490 0.0004016064 2417.86101 2665.91165
    2624 0.0003810976 2415.89747 2676.7496
    2556 0.0003912363 2413.94053 2688.9095
    2550 0.0003921569 2411.99034 2700.82216
    2397 0.0004171882 2410.04618 2711.01306
    2556 0.0003912363 2408.10914 2718.55145
    2602 0.0003843198 2406.17836 2722.26888
    2494 0.0004009623 2404.25406 2720.55099
    2602 0.0003843198 2402.33646 2713.30238
    2671 0.0003743916 2400.42549 2702.66543
    2541 0.0003935458 2398.52106 2691.89075
    2552 0.0003918495 2396.62326 2683.48066
    2458 0.0004068348 2394.73219 2678.59891
    2626 0.0003808073 2392.84772 2677.21032
    2453 0.0004076641 2390.96988 2678.43854
    2518 0.0003971406 2389.09868 2681.11984
    2548 0.0003924647 2387.2342 2684.317
    2536 0.0003943218 2385.37638 2687.19883
    2553 0.000391696 2383.52554 2688.75268
    2551 0.0003920031 2381.68083 2688.36263
    2619 0.0003818251 2379.84338 2686.68057
    2531 0.0003951008 2378.01215 2685.20995
    2557 0.0003910833 2376.18815 2685.33558
    2503 0.0003995206 2374.37062 2687.85352
    2618 0.000381971 2372.55979 2693.1106
    2542 0.000393391 2370.75568 2701.24359
    2566 0.0003897116 2368.95839 2712.33039
    2699 0.0003705076 2367.16783 2726.49104
    2725 0.0003669725 2365.38399 2743.94348
    2753 0.0003632401 2363.60697 2765.03163
    2758 0.0003625816 2361.83664 2790.26567
    2778 0.0003599712 2360.07313 2820.3466
    2874 0.0003479471 2358.31635 2856.18985
    2836 0.0003526093 2356.56665 2898.94737
    2987 0.0003347841 2354.82323 2950.02782
    3026 0.0003304693 2353.08705 3011.10089
    3067 0.0003260515 2351.35716 3083.58543
    3324 0.0003008424 2349.63458 3170.63292
    3302 0.0003028468 2347.91828 3273.90244
    3463 0.000288767 2346.20929 3395.29522
    3555 0.000281294 2344.50685 3535.87825
    3689 0.0002710762 2342.81115 3695.1158
    3940 0.0002538071 2341.12235 3870.202
    3994 0.0002503756 2339.44019 4055.98362
    4189 0.0002387205 2337.7649 4247.88131
    4453 0.0002245677 2336.09643 4442.96169
    4537 0.00022041 2334.4347 4641.99992
    4712 0.0002122241 2332.7798 4845.98642
    4895 0.0002042901 2331.13194 5049.89836
    4945 0.0002022245 2329.49036 5237.67295
    5160 0.0001937984 2327.85581 5383.08618
    5201 0.0001922707 2326.22807 5458.9578
    5043 0.0001982947 2324.60731 5451.35508
    5230 0.0001912046 2322.99291 5368.10449
    5095 0.0001962709 2321.38568 5234.10617
    4960 0.0002016129 2319.78505 5078.50894
    4971 0.0002011668 2318.1912 4924.83542
    4871 0.0002052967 2316.60409 4788.35364
    4651 0.0002150075 2315.02376 4677.24647
    4563 0.0002191541 2313.45017 4593.08522
    4404 0.0002270663 2311.88331 4530.31275
    4360 0.0002293578 2310.32326 4476.0175
    4335 0.0002306805 2308.76992 4412.83438
    4344 0.0002302026 2307.22354 4325.48677
    4084 0.000244858 2305.68349 4208.00336
    4057 0.0002464876 2304.15034 4066.118
    3847 0.0002599428 2302.62392 3912.92732
    3749 0.0002667378 2301.10443 3762.23834
    3803 0.0002629503 2299.59126 3624.21512
    3639 0.0002748008 2298.08518 3504.49442
    3585 0.00027894 2296.58558 3405.17093
    3390 0.0002949853 2295.09273 3326.29756
    3326 0.0003006615 2293.60648 3267.30661
    3318 0.0003013864 2292.12693 3227.68018
    3245 0.0003081664 2290.65405 3206.56662
    3191 0.0003133814 2289.18782 3202.09379
    3213 0.0003112356 2287.72823 3211.04429
    3234 0.0003092146 2286.27534 3229.61898
    3287 0.0003042288 2284.82901 3254.49571
    3387 0.0002952465 2283.38933 3282.28919
    3224 0.0003101737 2281.95646 3309.44178
    3313 0.0003018412 2280.5298 3335.12461
    3262 0.0003065604 2279.11006 3362.23154
    3286 0.0003043214 2277.69677 3393.28532
    3452 0.0002896871 2276.29006 3426.59889
    3384 0.0002955083 2274.88969 3456.13563
    3213 0.0003112356 2273.49626 3474.45779
    3433 0.0002912904 2272.1092 3477.16749
    3269 0.0003059039 2270.72864 3465.65367
    3245 0.0003081664 2269.35459 3445.96903
    3276 0.0003052503 2267.98706 3425.17088
    3251 0.0003075977 2266.62603 3408.01338
    3296 0.0003033981 2265.27147 3396.60578
    3333 0.00030003 2263.92336 3392.72017
    3264 0.0003063725 2262.58174 3398.79084
    3381 0.0002957705 2261.24658 3416.24232
    3409 0.0002933412 2259.91781 3444.14285
    3504 0.0002853881 2258.59568 3479.63625
    3504 0.0002853881 2257.27955 3519.88785
    3707 0.0002697599 2255.97023 3564.59982
    3763 0.0002657454 2254.66707 3617.24492
    3752 0.0002665245 2253.37027 3684.07789
    4072 0.0002455796 2252.07984 3772.12388
    4149 0.0002410219 2250.79576 3887.8639
    4392 0.0002276867 2249.51794 4036.9105
    4553 0.0002196354 2248.24649 4224.18537
    4845 0.0002063983 2246.98131 4453.54046
    5125 0.000195122 2245.72238 4727.01503
    5595 0.000178731 2244.46979 5043.35301
    5887 0.0001698658 2243.2234 5396.61522
    6146 0.0001627075 2241.9834 5776.38442
    6487 0.0001541545 2240.74932 6171.10182
    7009 0.0001426737 2239.52178 6573.35566
    7175 0.0001393728 2238.30008 6981.78775
    7666 0.0001304461 2237.08488 7394.70742
    7826 0.0001277792 2235.87552 7797.68249
    8041 0.0001243626 2234.67261 8154.30564
    8212 0.000121773 2233.47549 8410.24234
    8124 0.0001230921 2232.28482 8514.61291
    8249 0.0001212268 2231.1001 8448.36886
    8033 0.0001244865 2229.9214 8237.05778
    7955 0.0001257071 2228.74879 7936.58941
    7655 0.0001306336 2227.58225 7605.9884
    7429 0.0001346076 2226.42172 7289.01784
    7035 0.0001421464 2225.26714 7011.28816
    6828 0.0001464558 2224.11861 6784.322
    6697 0.0001493206 2222.97602 6611.25074
    6442 0.0001552313 2221.83955 6481.33482
    6303 0.0001586546 2220.70871 6370.8503
    6132 0.0001630789 2219.58407 6245.68026
    5686 0.0001758706 2218.4652 6072.64776
    5653 0.0001768972 2217.35222 5834.52941
    5362 0.0001864976 2216.24506 5537.80716
    5026 0.0001989654 2215.14382 5206.32981
    4917 0.000203376 2214.04836 4869.09246
    4658 0.0002146844 2212.95868 4548.26838
    4286 0.0002333178 2211.87483 4256.70888
    3967 0.0002520797 2210.79677 3999.74338
    3701 0.0002701972 2209.72442 3777.72599
    3517 0.0002843332 2208.65784 3588.33578
    3428 0.0002917153 2207.59708 3428.09102
    3221 0.0003104626 2206.54174 3293.13435
    3044 0.0003285151 2205.49223 3179.62981
    3002 0.0003331113 2204.44836 3084.15779
    2971 0.000336587 2203.41016 3003.56297
    2797 0.0003575259 2202.37754 2935.17109
    2747 0.0003640335 2201.35067 2876.74504
    2554 0.0003915427 2200.32911 2826.45402
    2591 0.0003859514 2199.31337 2782.83008
    2530 0.0003952569 2198.30302 2744.70591
    2547 0.0003926188 2197.29821 2711.16813
    2419 0.000413394 2196.2989 2681.49682
    2471 0.0004046945 2195.30506 2655.12255
    2586 0.0003866976 2194.31669 2631.60495
    2490 0.0004016064 2193.33371 2610.57678
    2559 0.0003907776 2192.35619 2591.75538
    2643 0.0003783579 2191.38405 2574.91193
    2731 0.0003661662 2190.41731 2559.85267
    2879 0.0003473428 2189.45589 2546.43192
    2938 0.0003403676 2188.49996 2534.5369
    2911 0.0003435246 2187.54909 2524.0742
    2717 0.000368053 2186.60375 2514.9881
    2639 0.0003789314 2185.66355 2507.24885
    2546 0.000392773 2184.72859 2500.85306
    2519 0.0003969829 2183.79888 2495.85806
    2521 0.000396668 2182.87439 2492.25062
    2443 0.0004093328 2181.95508 2490.14495
    2474 0.0004042037 2181.04093 2489.64489
    2458 0.0004068348 2180.13194 2490.88229
    2614 0.0003825555 2179.22807 2493.98869
    2546 0.000392773 2178.32929 2499.10293
    2680 0.0003731343 2177.4356 2506.33084
    2655 0.0003766478 2176.54698 2515.72962
    2777 0.0003601008 2175.66338 2527.3021
    2596 0.000385208 2174.78481 2541.01952
    2621 0.0003815338 2173.91123 2556.85549
    2539 0.0003938558 2173.04275 2574.76613
    2672 0.0003742515 2172.17898 2594.49515
    2572 0.0003888025 2171.32037 2615.4401
    2614 0.0003825555 2170.46656 2636.39616
    2613 0.0003827019 2169.61763 2655.58587
    2582 0.0003872967 2168.77358 2670.96843
    2620 0.0003816794 2167.93437 2680.75392
    2649 0.0003775009 2167.09999 2683.92695
    2676 0.0003736921 2166.27039 2680.45968
    2665 0.0003752345 2165.44558 2671.3897
    2573 0.0003886514 2164.62552 2658.4553
    2517 0.0003972984 2163.81021 2643.66713
    2665 0.0003752345 2162.99961 2628.86507
    2625 0.0003809524 2162.19379 2615.40784
    2606 0.0003837299 2161.39245 2604.00966
    2550 0.0003921569 2160.59596 2594.69785
    2573 0.0003886514 2159.80398 2586.88154
    2636 0.0003793627 2159.01662 2579.54713
    2593 0.0003856537 2158.23384 2571.56348
    2612 0.0003828484 2157.45559 2562.01963
    2640 0.0003787879 2156.68191 2550.4274
    2441 0.0004096682 2155.91274 2536.84088
    2490 0.0004016064 2155.14806 2521.80115
    2490 0.0004016064 2154.38784 2506.10399
    2536 0.0003943218 2153.63208 2490.60467
    2425 0.0004123711 2152.88074 2476.0124
    2405 0.0004158004 2152.13383 2462.81639
    2420 0.0004132231 2151.39128 2451.28997
    2422 0.0004128819 2150.65309 2441.54063
    2456 0.0004071661 2149.91927 2433.5661
    2497 0.0004004806 2149.18983 2427.3045
    2468 0.0004051864 2148.46449 2422.66475
    2400 0.0004166667 2147.7436 2419.55392
    2406 0.0004156276 2147.02682 2417.88324
    2402 0.0004163197 2146.31441 2417.58338
    2449 0.0004083299 2145.60614 2418.60399
    2368 0.0004222973 2144.90207 2420.92122
    2451 0.0004079967 2144.20214 2424.53709
    2432 0.0004111842 2143.50635 2429.48508
    2406 0.0004156276 2142.81467 2435.83445
    2414 0.0004142502 2142.1271 2443.69561
    2459 0.0004066694 2141.44369 2453.23368
    2499 0.0004001601 2140.76416 2464.65752
    2484 0.0004025765 2140.08884 2478.26795
    2652 0.0003770739 2139.41734 2494.45576
    2497 0.0004004806 2138.75002 2513.73606
    2736 0.0003654971 2138.08648 2536.76829
    2595 0.0003853565 2137.42706 2564.40454
    2579 0.0003877472 2136.77147 2597.70377
    2660 0.0003759398 2136.11979 2637.94978
    2716 0.0003681885 2135.47191 2686.64116
    2829 0.0003534818 2134.82803 2745.43636
    2918 0.0003427005 2134.18784 2816.02201
    3006 0.000332668 2133.55161 2899.71896
    3118 0.0003207184 2132.91909 2996.94188
    3275 0.0003053435 2132.29036 3107.05022
    3464 0.0002886836 2131.66536 3229.41897
    3502 0.0002855511 2131.04411 3364.31392
    3746 0.0002669514 2130.42654 3511.08148
    3889 0.0002571355 2129.81266 3665.15025
    4178 0.000239349 2129.20251 3817.10033
    4130 0.0002421308 2128.59587 3955.66845
    4320 0.0002314815 2127.99301 4069.75851
    4367 0.0002289902 2127.39357 4144.65234
    4356 0.0002295684 2126.79786 4165.4066
    4211 0.0002374733 2126.20565 4131.80825
    3961 0.0002524615 2125.61696 4061.84297
    4043 0.0002473411 2125.0318 3979.07682
    3767 0.0002654632 2124.4501 3902.45768
    3732 0.0002679528 2123.8719 3844.08865
    3662 0.0002730748 2123.29712 3809.48169
    3759 0.0002660282 2122.7258 3797.20293
    3715 0.000269179 2122.15788 3798.76467
    3694 0.0002707093 2121.59341 3801.07749
    3709 0.0002696145 2121.03218 3792.21424
    3642 0.0002745744 2120.47442 3765.70005
    3707 0.0002697599 2119.91985 3719.69963
    3746 0.0002669514 2119.36874 3657.34817
    3511 0.0002848191 2118.82075 3589.24813
    3611 0.0002769316 2118.27616 3529.87645
    3518 0.0002842524 2117.73472 3491.02787
    3463 0.000288767 2117.19658 3480.12898
    3518 0.0002842524 2116.66154 3502.0103
    3575 0.0002797203 2116.1298 3560.84065
    3638 0.0002748763 2115.60116 3661.326
    3817 0.0002619859 2115.07566 3809.37384
    3819 0.0002618487 2114.55329 4012.52545
    4121 0.0002426595 2114.03401 4280.09484
    4310 0.0002320186 2113.51781 4622.37456
    4897 0.0002042067 2113.00468 5047.77168
    5391 0.0001854943 2112.49463 5557.02576
    5765 0.0001734605 2111.9875 6135.86819
    6517 0.0001534448 2111.48348 6753.09804
    7230 0.0001383126 2110.98232 7377.40219
    8113 0.000123259 2110.48425 8005.20736
    8935 0.0001119194 2109.98899 8661.39096
    9836 0.0001016673 2109.49676 9354.53086
    10320 0.0000968992 2109.00738 10021.86039
    10612 0.0000942329 2108.5209 10512.19503
    10502 0.00009522 2108.03728 10648.97381
    10179 0.0000982415 2107.55648 10360.68926
    9474 0.000105552 2107.07852 9749.38756
    8735 0.000114482 2106.60337 9010.42699
    8140 0.0001228501 2106.13103 8310.78264
    7365 0.0001357773 2105.66138 7738.83055
    7008 0.0001426941 2105.19452 7316.33089
    6920 0.0001445087 2104.73038 7030.47011
    6805 0.0001469508 2104.26896 6865.58937
    6911 0.0001446969 2103.81023 6813.56381
    7010 0.0001426534 2103.35421 6857.64722
    7058 0.0001416832 2102.90076 6947.10556
    7172 0.0001394311 2102.45002 6989.31802
    7172 0.0001394311 2102.00181 6880.60506
    6883 0.0001452855 2101.55629 6571.16159
    6483 0.0001542496 2101.11332 6100.50575
    5960 0.0001677852 2100.67289 5558.79988
    5350 0.0001869159 2100.235 5026.40597
    4985 0.0002006018 2099.79964 4549.26651
    4485 0.0002229654 2099.36679 4144.7194
    4103 0.0002437241 2098.93641 3813.72471
    3772 0.0002651113 2098.50856 3549.3993
    3625 0.0002758621 2098.08307 3341.68211
    3263 0.0003064664 2097.66009 3179.81318
    3114 0.0003211304 2097.23944 3053.79005
    3062 0.0003265839 2096.82129 2955.11482
    2876 0.0003477051 2096.40542 2877.04469
    2833 0.0003529827 2095.992 2814.61406
    2880 0.0003472222 2095.58089 2764.34733
    2784 0.0003591954 2095.17209 2723.96055
    2763 0.0003619254 2094.76561 2692.06483
    2623 0.0003812429 2094.36142 2667.91939
    2748 0.000363901 2093.9595 2651.23615
    2668 0.0003748126 2093.55985 2641.98683
    2786 0.0003589375 2093.16243 2640.11313
    2706 0.0003695492 2092.76724 2645.20539
    2782 0.0003594536 2092.37426 2656.79451
    2676 0.0003736921 2091.98347 2675.53397
    2702 0.0003700962 2091.59485 2703.07711
    2726 0.0003668379 2091.20838 2739.17003
    2791 0.0003582945 2090.82409 2778.92153
    2770 0.0003610108 2090.44185 2814.02096
    2788 0.0003586801 2090.06179 2837.44861
    2848 0.0003511236 2089.68374 2843.5671
    2666 0.0003750938 2089.30785 2825.73244
    2797 0.0003575259 2088.93398 2783.64786
    2725 0.0003669725 2088.56214 2728.79093
    2640 0.0003787879 2088.19234 2675.54334
    2674 0.0003739716 2087.82454 2632.68094
    2595 0.0003853565 2087.45873 2603.17523
    2672 0.0003742515 2087.09491 2587.14347
    2614 0.0003825555 2086.73304 2583.90192
    2612 0.0003828484 2086.37312 2591.88408
    2565 0.0003898635 2086.01516 2607.51982
    2783 0.0003593245 2085.65905 2625.42272
    2638 0.0003790751 2085.30491 2640.55048
    2680 0.0003731343 2084.95258 2649.28904
    2676 0.0003736921 2084.60219 2647.85766
    2643 0.0003783579 2084.25362 2634.39031
    2587 0.0003865481 2083.90688 2612.99016
    2675 0.0003738318 2083.56197 2590.9657
    2667 0.0003749531 2083.21887 2573.71412
    2649 0.0003775009 2082.87753 2563.64429
    2599 0.0003847634 2082.53803 2561.30543
    2716 0.0003681885 2082.20026 2564.41575
    2635 0.0003795066 2081.86424 2576.32479
    2744 0.0003644315 2081.52995 2594.48988
    2726 0.0003668379 2081.19739 2618.51783
    2844 0.0003516174 2080.86652 2648.19197
    2766 0.0003615329 2080.53735 2683.38183
    2706 0.0003695492 2080.20988 2723.85848
    2795 0.0003577818 2079.88401 2769.29438
    2891 0.0003459011 2079.55985 2819.43826
    2903 0.0003444712 2079.23726 2873.48981
    3004 0.0003328895 2078.91636 2934.07747
    2967 0.0003370408 2078.59701 3000.78692
    3147 0.0003177629 2078.27929 3073.34045
    3185 0.0003139717 2077.96313 3150.59316
    3309 0.0003022061 2077.64853 3231.77734
    3402 0.0002939447 2077.33548 3318.55129
    3497 0.0002859594 2077.02397 3416.04082
    3621 0.0002761668 2076.71398 3531.83452
    3957 0.0002527167 2076.40551 3674.05446
    3956 0.0002527806 2076.09855 3850.02357
    4135 0.000241838 2075.79304 4065.80855
    4541 0.0002202158 2075.48903 4325.8315
    4896 0.0002042484 2075.18643 4632.2435
    5230 0.0001912046 2074.88534 4983.63828
    5602 0.0001785077 2074.58562 5373.53543
    5879 0.000170097 2074.28736 5789.98432
    6453 0.0001549667 2073.99047 6217.97849
    6822 0.0001465846 2073.69501 6643.68499
    7198 0.0001389275 2073.40089 7055.64416
    7419 0.0001347891 2073.10818 7438.61764
    7689 0.0001300559 2072.81681 7763.7883
    7866 0.0001271294 2072.52677 7986.81018
    7955 0.0001257071 2072.23807 8062.7761
    8163 0.000122504 2071.95069 7972.35072
    7884 0.0001268392 2071.6646 7738.07724
    7660 0.0001305483 2071.37982 7415.14854
    7300 0.0001369863 2071.09634 7066.42634
    7003 0.0001427959 2070.81409 6740.96404
    6767 0.000147776 2070.53313 6466.3827
    6366 0.0001570845 2070.25338 6251.64272
    5975 0.000167364 2069.9749 6094.20393
    5691 0.000175716 2069.69761 5986.396
    5565 0.0001796945 2069.42156 5917.24218
    5550 0.0001801802 2069.1467 5869.89944
    5649 0.0001770225 2068.87303 5818.67186
    5645 0.0001771479 2068.60053 5731.9781
    5458 0.0001832173 2068.3292 5583.44663
    5200 0.0001923077 2068.05902 5364.76048
    5118 0.0001953888 2067.78999 5089.37763
    4880 0.000204918 2067.5221 4783.96348
    4641 0.0002154708 2067.2553 4475.67775
    4373 0.000228676 2066.98965 4184.29251
    4112 0.0002431907 2066.72506 3920.80643
    3769 0.0002653224 2066.46159 3689.4297
    3473 0.0002879355 2066.19917 3490.18244
    3389 0.0002950723 2065.93785 3320.85986
    3087 0.0003239391 2065.67755 3178.26254
    2922 0.0003422313 2065.41833 3058.81149
    2762 0.0003620565 2065.16011 2959.04267
    2825 0.0003539823 2064.90295 2875.78215
    2698 0.0003706449 2064.64679 2806.01506
    2638 0.0003790751 2064.39164 2747.36099
    2498 0.0004003203 2064.13747 2697.77736
    2524 0.0003961965 2063.88429 2655.60721
    2527 0.0003957262 2063.63209 2619.53199
    2566 0.0003897116 2063.38086 2588.51398
    2552 0.0003918495 2063.13058 2561.74022
    2592 0.0003858025 2062.88124 2538.55975
    2487 0.0004020909 2062.63285 2518.44156
    2540 0.0003937008 2062.38536 2500.92679
    2536 0.0003943218 2062.13881 2485.60608
    2518 0.0003971406 2061.89314 2472.12412
    2478 0.0004035513 2061.6484 2460.20695
    2374 0.00042123 2061.40453 2449.71407
    2481 0.0004030633 2061.16154 2440.64668
    2435 0.0004106776 2060.91941 2433.11443
    2467 0.0004053506 2060.67815 2427.29032
    2389 0.0004185852 2060.43774 2423.3615
    2461 0.0004063389 2060.19817 2421.5165
    2443 0.0004093328 2059.95943 2421.97981
    2418 0.0004135649 2059.72151 2424.85983
    2460 0.0004065041 2059.48443 2430.37752
    2456 0.0004071661 2059.24812 2438.69183
    2520 0.0003968254 2059.01262 2449.92031
    2489 0.0004017678 2058.77792 2464.09091
    2509 0.0003985652 2058.544 2481.08217
    2466 0.000405515 2058.31083 2500.52814
    2475 0.0004040404 2058.07845 2521.67353
    2533 0.0003947888 2057.8468 2543.19816
    2530 0.0003952569 2057.61592 2563.10269
    2616 0.000382263 2057.38576 2578.85359
    2522 0.0003965107 2057.15634 2587.97756
    2605 0.0003838772 2056.92764 2588.95006
    2529 0.0003954132 2056.69965 2581.91793
    2487 0.0004020909 2056.47237 2568.68229
    2603 0.0003841721 2056.24578 2551.96878
    2628 0.0003805175 2056.01989 2534.40921
    2458 0.0004068348 2055.79467 2518.37131
    2522 0.0003965107 2055.57014 2505.1421
    2534 0.000394633 2055.34626 2495.41972
    2518 0.0003971406 2055.12305 2489.34338
    2572 0.0003888025 2054.90048 2486.56671
    2531 0.0003951008 2054.67857 2486.28709
    2508 0.0003987241 2054.45727 2487.26757
    2499 0.0004001601 2054.23663 2487.90614
    2554 0.0003915427 2054.01659 2486.78117
    2441 0.0004096682 2053.79716 2482.78123
    2522 0.0003965107 2053.57835 2475.70636
    2505 0.0003992016 2053.36013 2466.21431
    2579 0.0003877472 2053.14251 2455.47077
    2557 0.0003910833 2052.92547 2444.67266
    2439 0.0004100041 2052.70901 2434.78078
    2546 0.000392773 2052.49312 2426.41198
    2460 0.0004065041 2052.2778 2419.89269
    2488 0.0004019293 2052.06303 2415.35033
    2558 0.0003909304 2051.84882 2412.791
    2559 0.0003907776 2051.63513 2412.16383
    2475 0.0004040404 2051.42201 2413.39373
    2572 0.0003888025 2051.20939 2416.40037
    2555 0.0003913894 2050.99732 2421.11285
    2634 0.0003796507 2050.78575 2427.48295
    2612 0.0003828484 2050.5747 2435.48344
    2513 0.0003979308 2050.36415 2445.11758
    2570 0.0003891051 2050.1541 2456.42004
    2606 0.0003837299 2049.94454 2469.46181
    2672 0.0003742515 2049.73547 2484.35573
    2584 0.0003869969 2049.52687 2501.24095
    2762 0.0003620565 2049.31875 2520.36663
    2616 0.000382263 2049.1111 2541.99535
    2851 0.0003507541 2048.9039 2566.47224
    2738 0.0003652301 2048.69717 2594.2409
    2832 0.0003531073 2048.49087 2625.84406
    2879 0.0003473428 2048.28503 2661.94142
    2952 0.0003387534 2048.07961 2703.3211
    3029 0.000330142 2047.87464 2750.90596
    2933 0.0003409478 2047.67009 2805.75345
    3032 0.0003298153 2047.46595 2869.07044
    3199 0.0003125977 2047.26223 2942.14528
    3250 0.0003076923 2047.05892 3026.34034
    3416 0.00029274 2046.85602 3122.97227
    3447 0.0002901073 2046.65351 3233.14612
    3625 0.0002758621 2046.45139 3357.49568
    3634 0.0002751789 2046.24966 3495.77538
    3871 0.0002583312 2046.04831 3646.55096
    3936 0.000254065 2045.84734 3807.17956
    3977 0.0002514458 2045.64674 3974.58745
    4253 0.0002351281 2045.4465 4146.86549
    4515 0.0002214839 2045.24663 4325.16563
    4804 0.0002081599 2045.0471 4515.27135
    4901 0.00020404 2044.84794 4728.75904
    5275 0.0001895735 2044.64911 4983.7255
    5666 0.0001764914 2044.45062 5304.64003
    6090 0.0001642036 2044.25247 5720.5899
    6448 0.0001550868 2044.05466 6261.68081
    7302 0.0001369488 2043.85716 6951.86044
    7845 0.0001274697 2043.65998 7799.35831
    9036 0.0001106684 2043.46313 8801.3568
    10505 0.0000951928 2043.26658 9970.5465
    11604 0.0000861772 2043.07034 11322.42067
    13329 0.0000750244 2042.8744 12789.32176
    14697 0.0000680411 2042.67876 14168.22079
    15203 0.0000657765 2042.48341 15204.0338
    15474 0.0000646245 2042.28835 15699.27774
    14472 0.0000690989 2042.09357 15480.67713
    13528 0.0000739208 2041.89907 14490.81956
    12161 0.0000822301 2041.70485 12989.56672
    10427 0.0000959049 2041.51089 11399.4618
    9150 0.0001092896 2041.3172 10029.07921
    8011 0.0001248284 2041.12378 9018.23917
    7777 0.0001285843 2040.9306 8394.2635
    7488 0.000133547 2040.73769 8122.79524
    7649 0.000130736 2040.54503 8149.91422
    8125 0.0001230769 2040.35261 8430.1382
    8796 0.000113688 2040.16043 8908.43406
    9445 0.0001058761 2039.96848 9480.55287
    10076 0.0000992457 2039.77677 10000.12637
    10622 0.0000941442 2039.58529 10338.58505
    10589 0.0000944376 2039.39404 10393.642
    10567 0.0000946342 2039.203 10083.94145
    9824 0.0001017915 2039.01218 9453.29953
    9375 0.0001066667 2038.82157 8682.29842
    8702 0.0001149161 2038.63118 7946.38396
    8004 0.0001249375 2038.44099 7338.5736
    7319 0.0001366307 2038.251 6877.85967
    6947 0.000143947 2038.06121 6532.35247
    6454 0.0001549427 2037.87162 6243.68365
    6058 0.000165071 2037.68222 5960.34531
    5722 0.0001747641 2037.493 5664.53072
    5410 0.0001848429 2037.30397 5370.96292
    5167 0.0001935359 2037.11512 5105.18271
    4899 0.0002041233 2036.92645 4886.10353
    4726 0.0002115954 2036.73795 4721.16152
    4620 0.0002164502 2036.54963 4608.1576
    4542 0.0002201673 2036.36146 4537.98536
    4524 0.0002210433 2036.17347 4497.57041
    4575 0.0002185792 2035.98563 4473.74699
    4515 0.0002214839 2035.79795 4456.50206
    4525 0.0002209945 2035.61042 4438.2552
    4498 0.000222321 2035.42305 4409.48115
    4451 0.0002246686 2035.23581 4356.09432
    4349 0.0002299379 2035.04873 4264.25128
    4239 0.0002359047 2034.86179 4130.86837
    4054 0.00024667 2034.67499 3968.29118
    3895 0.0002567394 2034.48832 3796.92628
    3776 0.0002648305 2034.30178 3634.53531
    3578 0.0002794857 2034.11537 3491.52349
    3482 0.0002871913 2033.92909 3371.6876
    3228 0.0003097893 2033.74294 3274.49879
    3393 0.0002947244 2033.5569 3196.88099
    3183 0.000314169 2033.37098 3134.49953
    3115 0.0003210273 2033.18517 3082.79495
    3120 0.0003205128 2032.99948 3037.98049
    2960 0.0003378378 2032.8139 2997.80175
    2985 0.0003350084 2032.62842 2961.70663
    2847 0.0003512469 2032.44304 2930.44583
    2934 0.0003408316 2032.25777 2905.32264
    2876 0.0003477051 2032.0726 2887.58816
    2771 0.0003608805 2031.88752 2878.09002
    2738 0.0003652301 2031.70254 2877.14755
    2771 0.0003608805 2031.51764 2884.50677
    2880 0.0003472222 2031.33283 2899.27925
    2839 0.0003522367 2031.14811 2919.85436
    2882 0.0003469813 2030.96347 2943.68886
    2880 0.0003472222 2030.77892 2967.1606
    2817 0.0003549876 2030.59444 2985.66453
    2963 0.0003374958 2030.41003 2994.32248
    2909 0.0003437607 2030.2257 2989.47465
    2874 0.0003479471 2030.04144 2970.31788
    3007 0.0003325574 2029.85725 2939.50484
    2940 0.0003401361 2029.67313 2902.08046
    2872 0.0003481894 2029.48907 2863.57579
    2849 0.0003510004 2029.30507 2828.46568
    2774 0.0003604903 2029.12113 2799.61652
    2769 0.0003611412 2028.93724 2778.49322
    2823 0.0003542331 2028.75341 2765.45979
    2731 0.0003661662 2028.56964 2759.77706
    2790 0.0003584229 2028.38591 2759.36198
    2753 0.0003632401 2028.20224 2760.9758
    2730 0.0003663004 2028.01861 2761.04572
    2779 0.0003598417 2027.83502 2756.66014
    2806 0.0003563792 2027.65148 2745.86768
    2702 0.0003700962 2027.46798 2727.30048
    2792 0.0003581662 2027.28451 2700.1921
    2729 0.0003664346 2027.10109 2665.00102
    2636 0.0003793627 2026.91769 2623.92767
    2557 0.0003910833 2026.73433 2580.41527
    2621 0.0003815338 2026.551 2538.12104
    2638 0.0003790751 2026.3677 2499.484
    2629 0.0003803728 2026.18442 2465.81532
    2432 0.0004111842 2026.00117 2437.51915
    2500 0.0004 2025.81794 2414.31593
    2473 0.0004043672 2025.63474 2395.34023
    2502 0.0003996803 2025.45155 2379.38591
    2629 0.0003803728 2025.26838 2365.45638
    2453 0.0004076641 2025.08523 2353.21348
    2423 0.0004127115 2024.90208 2342.86815
    2426 0.0004122012 2024.71896 2334.56168
    2443 0.0004093328 2024.53584 2328.10931
    2418 0.0004135649 2024.35273 2323.01165
    2441 0.0004096682 2024.16963 2319.00672
    2485 0.0004024145 2023.98654 2316.09504
    2392 0.0004180602 2023.80344 2314.32007
    2505 0.0003992016 2023.62036 2313.77846
    2356 0.0004244482 2023.43727 2314.71817
    2385 0.0004192872 2023.25418 2316.81158
    2502 0.0003996803 2023.07109 2318.19923
    2388 0.0004187605 2022.88799 2315.62972
    2492 0.0004012841 2022.70489 2306.55736
    2488 0.0004019293 2022.52179 2291.55203
    2458 0.0004068348 2022.33867 2273.77653
    2432 0.0004111842 2022.15555 2256.51148
    2395 0.0004175365 2021.97241 2241.77612
    2273 0.0004399472 2021.78926 2230.46255
    2273 0.0004399472 2021.6061 2222.7541
    2268 0.0004409171 2021.42292 2218.39446
    2421 0.0004130525 2021.23972 2216.82499
    2259 0.0004426737 2021.05651 2217.28519
    2404 0.0004159734 2020.87328 2219.13746
    2340 0.0004273504 2020.69002 2222.0129
    2282 0.0004382121 2020.50675 2225.51206
    2255 0.000443459 2020.32345 2228.63033
    2337 0.000427899 2020.14012 2229.7166
    2253 0.0004438526 2019.95677 2227.38793
    2301 0.0004345937 2019.7734 2221.80364
    2296 0.0004355401 2019.58999 2214.49447
    2286 0.0004374453 2019.40655 2207.13862
    2250 0.0004444444 2019.22309 2200.79448
    2248 0.0004448399 2019.03959 2195.94069
    2216 0.0004512635 2018.85606 2192.68967
    2256 0.0004432624 2018.67249 2190.97693
    2249 0.0004446421 2018.48889 2190.64834
    2235 0.0004474273 2018.30525 2191.53591
    2273 0.0004399472 2018.12157 2193.48401
    2089 0.0004786979 2017.93785 2196.38644
    2074 0.0004821601 2017.7541 2200.18019
    2208 0.0004528986 2017.5703 2204.85811
    2284 0.0004378284 2017.38646 2210.45372
    2190 0.000456621 2017.20257 2217.04685
    2207 0.0004531038 2017.01865 2224.76564
    2103 0.0004755112 2016.83467 2233.77696
    2254 0.0004436557 2016.65065 2244.31401
    2260 0.0004424779 2016.46659 2256.65844
    2263 0.0004418913 2016.28247 2271.16905
    2331 0.0004290004 2016.09831 2288.25999
    2267 0.0004411116 2015.91409 2308.43652
    2288 0.0004370629 2015.72983 2332.25473
    2237 0.0004470273 2015.54551 2360.36974
    2334 0.000428449 2015.36114 2393.45388
    2449 0.0004083299 2015.17671 2432.26164
    2416 0.0004139073 2014.99223 2477.49931
    2455 0.000407332 2014.80769 2529.87557
    2525 0.0003960396 2014.6231 2589.87861
    2597 0.0003850597 2014.43845 2657.71106
    2703 0.0003699593 2014.25374 2733.01853
    2781 0.0003595829 2014.06897 2814.42205
    2839 0.0003522367 2013.88414 2899.1805
    3083 0.0003243594 2013.69925 2982.57459
    3198 0.0003126954 2013.5143 3057.99355
    3166 0.000315856 2013.32929 3117.54596
    3380 0.000295858 2013.14421 3154.05026
    3423 0.0002921414 2012.95907 3163.41137
    3552 0.0002815315 2012.77386 3146.40192
    3566 0.0002804262 2012.58859 3108.45959
    3397 0.0002943774 2012.40324 3057.66555
    3475 0.0002877698 2012.21784 3002.37747
    3333 0.00030003 2012.03236 2949.41634
    3110 0.0003215434 2011.84682 2903.58248
    3093 0.0003233107 2011.66121 2867.6626
    3047 0.0003281917 2011.47552 2842.82537
    2838 0.0003523608 2011.28977 2829.04639
    2759 0.0003624502 2011.10395 2825.05159
    2903 0.0003444712 2010.91805 2828.5258
    2787 0.0003588088 2010.73208 2835.92484
    2867 0.0003487967 2010.54603 2842.92116
    2881 0.0003471017 2010.35992 2844.95118
    2896 0.0003453039 2010.17372 2838.79809
    3001 0.0003332223 2009.98745 2823.31205
    2993 0.0003341129 2009.80111 2800.1387
    2974 0.0003362475 2009.61469 2772.95465
    3009 0.0003323363 2009.42819 2746.42567
    3016 0.000331565 2009.24161 2725.02558
    3016 0.000331565 2009.05496 2712.68527
    2921 0.0003423485 2008.86823 2712.54882
    2807 0.0003562522 2008.68141 2727.26383
    2962 0.0003376097 2008.49452 2758.80519
    2903 0.0003444712 2008.30754 2808.57893
    3064 0.0003263708 2008.12049 2876.51159
    3088 0.0003238342 2007.93335 2960.66319
    3018 0.0003313453 2007.74613 3056.73535
    3103 0.0003222688 2007.55883 3159.37628
    3144 0.0003180662 2007.37144 3263.64948
    3254 0.0003073141 2007.18397 3364.70767
    3341 0.0002993116 2006.99641 3453.65628
    3190 0.0003134796 2006.80877 3514.97239
    3221 0.0003104626 2006.62105 3531.17199
    3153 0.0003171583 2006.43324 3494.17892
    3104 0.0003221649 2006.24534 3412.26091
    3085 0.0003241491 2006.05736 3304.78914
    3001 0.0003332223 2005.86928 3191.43561
    3061 0.0003266906 2005.68112 3086.58911
    2920 0.0003424658 2005.49288 2998.74352
    2890 0.0003460208 2005.30454 2932.3046
    2944 0.0003396739 2005.11611 2888.32993
    2905 0.0003442341 2004.9276 2865.28465
    2926 0.0003417635 2004.73899 2859.50711
    2905 0.0003442341 2004.5503 2866.60126
    2951 0.0003388682 2004.36151 2882.32241
    2814 0.000355366 2004.17263 2901.89718
    2794 0.0003579098 2003.98366 2918.09937
    2841 0.0003519887 2003.7946 2920.93119
    2805 0.0003565062 2003.60545 2901.66517
    2917 0.000342818 2003.4162 2858.33445
    2825 0.0003539823 2003.22686 2796.91666
    2789 0.0003585515 2003.03743 2726.94788
    2663 0.0003755163 2002.8479 2656.62715
    2547 0.0003926188 2002.65828 2591.23585
    2605 0.0003838772 2002.46857 2533.47446
    2570 0.0003891051 2002.27876 2484.40877
    2538 0.000394011 2002.08885 2443.90793
    2489 0.0004017678 2001.89885 2411.07217
    2450 0.0004081633 2001.70875 2384.47958
    2461 0.0004063389 2001.51856 2362.51929
    2333 0.0004286327 2001.32827 2343.76384
    2392 0.0004180602 2001.13788 2327.18745
    2442 0.0004095004 2000.9474 2312.32549
    2332 0.0004288165 2000.75682 2299.17024
    2314 0.0004321521 2000.56614 2287.98883
    2311 0.0004327131 2000.37536 2279.12997
    2336 0.0004280822 2000.18448 2272.89352
    2281 0.0004384042 1999.99351 2269.48754
    2309 0.0004330879 1999.80243 2268.99256
    2342 0.0004269855 1999.61126 2271.37014
    2261 0.0004422822 1999.41999 2276.4123
    2274 0.0004397537 1999.22862 2283.63945
    2213 0.0004518753 1999.03714 2292.21322
    2339 0.0004275331 1998.84557 2300.80787
    2312 0.000432526 1998.6539 2307.68842
    2234 0.0004476276 1998.46212 2311.0354
    2364 0.0004230118 1998.27025 2309.58938
    2339 0.0004275331 1998.07827 2303.21847
    2287 0.000437254 1997.8862 2292.96398
    2303 0.0004342162 1997.69402 2280.54265
    2275 0.0004395604 1997.50174 2267.68298
    2325 0.0004301075 1997.30935 2255.74683
    2175 0.0004597701 1997.11687 2245.61216
    2219 0.0004506534 1996.92428 2237.78155
    2276 0.0004393673 1996.73159 2232.47323
    2210 0.0004524887 1996.53879 2229.73315
    2311 0.0004327131 1996.34589 2229.46831
    2261 0.0004422822 1996.15289 2231.46046
    2249 0.0004446421 1995.95979 2235.33139
    2318 0.0004314064 1995.76658 2240.52808
    2282 0.0004382121 1995.57327 2246.351
    2179 0.0004589261 1995.37985 2252.11495
    2289 0.000436872 1995.18633 2257.48369
    2288 0.0004370629 1994.9927 2262.62497
    2253 0.0004438526 1994.79897 2268.26876
    2229 0.0004486317 1994.60514 2275.42614
    2323 0.0004304778 1994.4112 2285.12823
    2315 0.0004319654 1994.21715 2298.22234
    2327 0.0004297379 1994.023 2315.38859
    2340 0.0004273504 1993.82874 2337.11981
    2314 0.0004321521 1993.63438 2363.72248
    2295 0.0004357298 1993.43991 2395.12963
    2295 0.0004357298 1993.24534 2430.9193
    2225 0.0004494382 1993.05066 2470.42034
    2383 0.0004196391 1992.85587 2513.09821
    2303 0.0004342162 1992.66097 2558.3888
    2423 0.0004127115 1992.46597 2604.95322
    2496 0.000400641 1992.27087 2649.94485
    2589 0.0003862495 1992.07565 2689.4156
    2622 0.0003813883 1991.88033 2719.60633
    2718 0.0003679176 1991.6849 2738.25087
    2686 0.0003723008 1991.48937 2745.01498
    2682 0.0003728561 1991.29373 2741.63076
    2751 0.0003635042 1991.09798 2731.74953
    2777 0.0003601008 1990.90212 2720.1495
    2720 0.0003676471 1990.70615 2711.36559
    2824 0.0003541076 1990.51008 2708.77124
    2819 0.0003547357 1990.3139 2714.12407
    2641 0.0003786445 1990.11761 2727.80445
    2723 0.000367242 1989.92121 2748.96714
    2604 0.0003840246 1989.7247 2775.51698
    2758 0.0003625816 1989.52809 2804.24909
    2699 0.0003705076 1989.33137 2831.65133
    2770 0.0003610108 1989.13454 2855.30682
    2856 0.0003501401 1988.9376 2874.63525
    2799 0.0003572705 1988.74055 2890.57764
    2847 0.0003512469 1988.54339 2904.87126
    2933 0.0003409478 1988.34612 2919.69014
    2903 0.0003444712 1988.14875 2937.33739
    2910 0.0003436426 1987.95126 2960.24956
    3032 0.0003298153 1987.75367 2990.15154
    3064 0.0003263708 1987.55597 3027.77871
    3316 0.0003015682 1987.35816 3072.61271
    3104 0.0003221649 1987.16023 3122.5038
    3196 0.0003128911 1986.9622 3172.41175
    3352 0.0002983294 1986.76406 3214.30277
    3201 0.0003124024 1986.56581 3239.96321
    3201 0.0003124024 1986.36745 3245.80107
    3200 0.0003125 1986.16898 3233.96425
    3133 0.0003191829 1985.9704 3209.26617
    3072 0.0003255208 1985.77172 3175.93626
    3047 0.0003281917 1985.57292 3137.14796
    2970 0.0003367003 1985.37401 3095.26435
    2965 0.0003372681 1985.17499 3052.58489
    2910 0.0003436426 1984.97586 3011.43699
    2831 0.0003532321 1984.77662 2974.10634
    2894 0.0003455425 1984.57727 2942.23088
    2891 0.0003459011 1984.37781 2916.62107
    2885 0.0003466205 1984.17824 2897.14577
    2897 0.0003451847 1983.97856 2882.92663
    2940 0.0003401361 1983.77877 2871.8631
    2906 0.0003441156 1983.57887 2860.23074
    2873 0.0003480682 1983.37886 2843.47457
    2876 0.0003477051 1983.17874 2818.62576
    2861 0.0003495281 1982.97851 2786.03846
    2857 0.0003500175 1982.77817 2748.42028
    2739 0.0003650968 1982.57772 2708.43674
    2718 0.0003679176 1982.37715 2667.91071
    2637 0.0003792188 1982.17648 2627.42436
    2669 0.0003746722 1981.97569 2587.32685
    2580 0.0003875969 1981.7748 2548.00933
    2519 0.0003969829 1981.57379 2510.02376
    2478 0.0004035513 1981.37268 2473.95584
    2504 0.000399361 1981.17145 2440.30078
    2449 0.0004083299 1980.97011 2409.37527
    2441 0.0004096682 1980.76867 2381.28056
    2403 0.0004161465 1980.56711 2356.01143
    2372 0.0004215852 1980.36544 2333.40609
    2310 0.0004329004 1980.16366 2313.28055
    2443 0.0004093328 1979.96176 2295.07726
    2348 0.0004258944 1979.75976 2278.25792
    2283 0.0004380201 1979.55765 2262.57083
    2290 0.0004366812 1979.35542 2248.17346
    2376 0.0004208754 1979.15309 2235.32558
    2315 0.0004319654 1978.95064 2224.18003
    2216 0.0004512635 1978.74809 2214.73606
    2237 0.0004470273 1978.54542 2206.90724
    2208 0.0004528986 1978.34264 2200.5591
    2305 0.0004338395 1978.13975 2195.54974
    2187 0.0004572474 1977.93675 2191.7369
    2156 0.0004638219 1977.73364 2188.99767
    2210 0.0004524887 1977.53042 2187.2333
    2234 0.0004476276 1977.32709 2186.36962
    2316 0.0004317789 1977.12365 2186.35729
    2171 0.0004606172 1976.92009 2187.17022
    2143 0.0004666356 1976.71643 2188.80011
    2270 0.0004405286 1976.51265 2191.25758
    2185 0.0004576659 1976.30876 2194.57566
    2092 0.0004780115 1976.10477 2198.79805
    2167 0.0004614675 1975.90066 2203.99444
    2279 0.0004387889 1975.69644 2210.25054
    2204 0.0004537205 1975.49211 2217.68409
    2241 0.0004462294 1975.28767 2226.43136
    2200 0.0004545455 1975.08312 2236.66854
    2298 0.000435161 1974.87845 2248.59536
    2285 0.0004376368 1974.67368 2262.46056
    2266 0.0004413063 1974.4688 2278.53659
    2305 0.0004338395 1974.2638 2297.15247
    2325 0.0004301075 1974.0587 2318.65504
    2464 0.0004058442 1973.85348 2343.44964
    2448 0.0004084967 1973.64815 2371.94562
    2453 0.0004076641 1973.44272 2404.60133
    2408 0.0004152824 1973.23717 2441.84114
    2581 0.0003874467 1973.03151 2484.09321
    2607 0.0003835827 1972.82574 2531.70792
    2686 0.0003723008 1972.61986 2584.865
    2620 0.0003816794 1972.41387 2643.52018
    2781 0.0003595829 1972.20777 2707.17089
    2797 0.0003575259 1972.00156 2774.75716
    2845 0.0003514938 1971.79524 2844.3485
    3026 0.0003304693 1971.5888 2913.19957
    3009 0.0003323363 1971.38226 2977.77693
    2987 0.0003347841 1971.17561 3034.45217
    3082 0.0003244646 1970.96884 3080.30478
    3198 0.0003126954 1970.76197 3114.20529
    3254 0.0003073141 1970.55499 3137.30709
    3298 0.0003032141 1970.34789 3152.914
    3265 0.0003062787 1970.14069 3165.59021
    3227 0.0003098853 1969.93337 3180.13609
    3324 0.0003008424 1969.72595 3200.60999
    3301 0.0003029385 1969.51841 3230.02665
    3412 0.0002930832 1969.31077 3269.85349
    3389 0.0002950723 1969.10301 3320.21789
    3387 0.0002952465 1968.89515 3379.6592
    3492 0.0002863688 1968.68717 3445.20365
    3464 0.0002886836 1968.47908 3512.43872
    3622 0.0002760906 1968.27089 3575.78678
    3672 0.0002723312 1968.06258 3629.03894
    3763 0.0002657454 1967.85417 3666.1885
    3606 0.0002773156 1967.64564 3682.49105
    3666 0.0002727769 1967.43701 3675.61783
    3571 0.0002800336 1967.22826 3646.3191
    3566 0.0002804262 1967.01941 3598.36917
    3582 0.0002791736 1966.81044 3537.22011
    3602 0.0002776235 1966.60137 3468.39177
    3486 0.0002868617 1966.39219 3396.17234
    3465 0.0002886003 1966.18289 3323.95383
    3362 0.000297442 1965.97349 3254.93208
    3310 0.0003021148 1965.76398 3192.32743
    3278 0.0003050641 1965.55436 3138.61299
    3202 0.0003123048 1965.34462 3094.77138
    3244 0.0003082614 1965.13478 3060.17384
    2998 0.0003335557 1964.92483 3032.92639
    3081 0.0003245699 1964.71477 3010.30221
    3117 0.0003208213 1964.50461 2989.2592
    2990 0.0003344482 1964.29433 2966.86667
    2909 0.0003437607 1964.08394 2940.75702
    3072 0.0003255208 1963.87345 2909.48112
    2985 0.0003350084 1963.66284 2872.64276
    2879 0.0003473428 1963.45213 2830.84695
    2832 0.0003531073 1963.2413 2785.1771
    2771 0.0003608805 1963.03037 2736.74487
    2732 0.0003660322 1962.81933 2686.36407
    2672 0.0003742515 1962.60818 2634.90988
    2609 0.0003832886 1962.39692 2583.65287
    2634 0.0003796507 1962.18556 2534.21171
    2505 0.0003992016 1961.97408 2488.11649
    2474 0.0004042037 1961.7625 2446.3521
    2463 0.0004060089 1961.5508 2409.38222
    2472 0.0004045307 1961.339 2377.2169
    2387 0.0004189359 1961.12709 2349.62073
    2321 0.0004308488 1960.91507 2326.1747
    2354 0.0004248088 1960.70295 2306.38429
    2203 0.0004539265 1960.49071 2289.66803
    2324 0.0004302926 1960.27837 2275.43595
    2325 0.0004301075 1960.06592 2263.08783
    2326 0.0004299226 1959.85336 2252.09077
    2188 0.0004570384 1959.64069 2242.01726
    2348 0.0004258944 1959.42791 2232.60633
    2239 0.000446628 1959.21503 2223.76067
    2177 0.0004593477 1959.00204 2215.52286
    2162 0.0004625347 1958.78894 2208.02881
    2186 0.0004574565 1958.57573 2201.4384
    2236 0.0004472272 1958.36241 2195.91124
    2295 0.0004357298 1958.14899 2191.57557
    2169 0.000461042 1957.93546 2188.54017
    2129 0.0004697041 1957.72182 2186.89227
    2126 0.0004703669 1957.50807 2186.69862
    2172 0.0004604052 1957.29422 2188.0355
    2157 0.0004636069 1957.08026 2190.97858
    2228 0.000448833 1956.86619 2195.60291
    2212 0.0004520796 1956.65201 2201.9914
    2175 0.0004597701 1956.43773 2210.22077
    2199 0.0004547522 1956.22334 2220.36203
    2227 0.0004490346 1956.00884 2232.45891
    2263 0.0004418913 1955.79423 2246.5135
    2266 0.0004413063 1955.57952 2262.44682
    2222 0.000450045 1955.3647 2280.06399
    2286 0.0004374453 1955.14978 2299.01201
    2262 0.0004420866 1954.93474 2318.70845
    2321 0.0004308488 1954.7196 2338.357
    2289 0.000436872 1954.50435 2356.9572
    2272 0.0004401408 1954.289 2373.43129
    2300 0.0004347826 1954.07354 2386.81769
    2279 0.0004387889 1953.85797 2396.4859
    2235 0.0004474273 1953.6423 2402.28113
    2322 0.0004306632 1953.42652 2404.55395
    2308 0.0004332756 1953.21063 2404.03314
    2459 0.0004066694 1952.99464 2401.63731
    2314 0.0004321521 1952.77854 2398.26534
    2329 0.0004293688 1952.56233 2394.66705
    2393 0.0004178855 1952.34602 2391.37543
    2384 0.0004194631 1952.1296 2388.7315
    2450 0.0004081633 1951.91308 2386.87988
    2373 0.0004214075 1951.69645 2385.7498
    2317 0.0004315926 1951.47971 2384.92251
    2296 0.0004355401 1951.26287 2383.51595
    2370 0.0004219409 1951.04592 2380.38936
    2302 0.0004344049 1950.82887 2374.58657
    2283 0.0004380201 1950.61171 2365.8881
    2301 0.0004345937 1950.39444 2354.77695
    2237 0.0004470273 1950.17707 2342.04019
    2230 0.0004484305 1949.9596 2328.41164
    2238 0.0004468275 1949.74202 2314.47251
    2262 0.0004420866 1949.52433 2300.72169
    2265 0.0004415011 1949.30654 2287.58085
    2237 0.0004470273 1949.08864 2275.3971
    2255 0.000443459 1948.87063 2264.41165
    2175 0.0004597701 1948.65253 2254.75714
    2304 0.0004340278 1948.43431 2246.4847
    2163 0.0004623209 1948.21599 2239.58216
    2158 0.000463392 1947.99757 2234.00212
    2158 0.000463392 1947.77904 2229.60383
    2155 0.0004640371 1947.56041 2226.12327
    2206 0.0004533092 1947.34167 2223.17156
    2164 0.0004621072 1947.12283 2220.44417
    2191 0.0004564126 1946.90388 2217.95413
    2206 0.0004533092 1946.68482 2216.13267
    2203 0.0004539265 1946.46567 2215.57816
    2227 0.0004490346 1946.24641 2216.78789
    2186 0.0004574565 1946.02704 2220.00956
    2230 0.0004484305 1945.80757 2225.20001
    2163 0.0004623209 1945.588 2232.06594
    2246 0.000445236 1945.36832 2240.04507
    2170 0.0004608295 1945.14853 2248.35169
    2216 0.0004512635 1944.92865 2255.9958
    2193 0.0004559964 1944.70865 2261.95209
    2156 0.0004638219 1944.48856 2265.33943
    2285 0.0004376368 1944.26836 2265.66477
    2250 0.0004444444 1944.04806 2262.96448
    2296 0.0004355401 1943.82765 2257.78875
    2221 0.0004502476 1943.60714 2251.04
    2137 0.0004679457 1943.38653 2243.74008
    2119 0.0004719207 1943.16581 2236.84661
    2149 0.0004653327 1942.94499 2231.13359
    2200 0.0004545455 1942.72406 2227.18314
    2164 0.0004621072 1942.50303 2225.3844
    2270 0.0004405286 1942.2819 2225.97275
    2202 0.0004541326 1942.06067 2229.07924
    2172 0.0004604052 1941.83933 2234.71674
    2197 0.0004551661 1941.61789 2242.81415
    2156 0.0004638219 1941.39634 2253.18491
    2229 0.0004486317 1941.1747 2265.56497
    2271 0.0004403347 1940.95295 2279.62625
    2217 0.00045106 1940.73109 2295.06355
    2235 0.0004474273 1940.50914 2311.68349
    2225 0.0004494382 1940.28708 2329.48892
    2186 0.0004574565 1940.06492 2348.67204
    2278 0.0004389816 1939.84265 2369.54058
    2237 0.0004470273 1939.62028 2392.29942
    2304 0.0004340278 1939.39782 2416.89263
    2335 0.0004282655 1939.17524 2442.77155
    2306 0.0004336513 1938.95257 2468.8173
    2373 0.0004214075 1938.72979 2493.42104
    2340 0.0004273504 1938.50692 2514.72672
    2381 0.0004199916 1938.28393 2531.18102
    2436 0.000410509 1938.06085 2541.98691
    2318 0.0004314064 1937.83767 2547.24038
    2314 0.0004321521 1937.61438 2547.58885
    2474 0.0004042037 1937.39099 2543.84291
    2378 0.0004205214 1937.1675 2536.65257
    2351 0.0004253509 1936.94391 2526.50972
    2324 0.0004302926 1936.72021 2513.7737
    2353 0.0004249894 1936.49642 2498.83982
    2325 0.0004301075 1936.27252 2482.26906
    2299 0.0004349717 1936.04852 2464.85167
    2246 0.000445236 1935.82442 2447.60226
    2276 0.0004393673 1935.60022 2431.48427
    2288 0.0004370629 1935.37592 2417.20917
    2269 0.0004407228 1935.15151 2405.02455
    2140 0.0004672897 1934.92701 2394.65057
    2254 0.0004436557 1934.7024 2385.36373
    2236 0.0004472272 1934.4777 2376.2261
    2197 0.0004551661 1934.25289 2366.41624
    2210 0.0004524887 1934.02798 2355.4637
    2232 0.0004480287 1933.80297 2343.28627
    2109 0.0004741584 1933.57786 2330.01435
    2195 0.0004555809 1933.35265 2315.8033
    2135 0.0004683841 1933.12733 2300.72553
    2238 0.0004468275 1932.90192 2284.7803
    2193 0.0004559964 1932.67641 2267.94137
    2206 0.0004533092 1932.45079 2250.22772
    2194 0.0004557885 1932.22508 2231.78658
    2121 0.0004714757 1931.99927 2212.92696
    2174 0.0004599816 1931.77335 2194.09683
    2072 0.0004826255 1931.54734 2175.78312
    2053 0.0004870921 1931.32122 2158.42002
    2047 0.0004885198 1931.09501 2142.32231
    2047 0.0004885198 1930.86869 2127.67008
    2052 0.0004873294 1930.64228 2114.52462
    2023 0.0004943154 1930.41576 2102.87213
    2035 0.0004914005 1930.18915 2092.63557
    1980 0.0005050505 1929.96243 2083.72198
    2009 0.0004977601 1929.73562 2076.01577
    2008 0.000498008 1929.50871 2069.41022
    2065 0.0004842615 1929.28169 2063.79736
    1948 0.000513347 1929.05458 2059.07581
    1984 0.0005040323 1928.82737 2055.18084
    1985 0.0005037783 1928.60006 2052.03728
    2024 0.0004940711 1928.37265 2049.59163
    2041 0.0004899559 1928.14514 2047.80615
    2003 0.0004992511 1927.91753 2046.65666
    2051 0.000487567 1927.68983 2046.13019
    1944 0.0005144033 1927.46202 2046.22508
    1986 0.0005035247 1927.23412 2046.94644
    1989 0.0005027652 1927.00611 2048.30427
    2011 0.000497265 1926.77801 2050.30077
    1987 0.0005032713 1926.54981 2052.9298
    2023 0.0004943154 1926.32151 2056.14781
    2106 0.0004748338 1926.09311 2059.86872
    2067 0.0004837929 1925.86461 2063.96959
    1971 0.0005073567 1925.63602 2068.3233
    1972 0.0005070994 1925.40733 2072.89764
    2072 0.0004826255 1925.17853 2077.84576
    1898 0.0005268704 1924.94964 2083.49097
    1923 0.0005200208 1924.72066 2090.25642
    2052 0.0004873294 1924.49157 2098.55828
    2138 0.0004677268 1924.26239 2108.78216
    2142 0.0004668534 1924.0331 2121.25847
    2101 0.0004759638 1923.80372 2136.28885
    2051 0.000487567 1923.57425 2154.12432
    2055 0.000486618 1923.34467 2174.97439
    2088 0.0004789272 1923.115 2198.96232
    2175 0.0004597701 1922.88523 2226.03842
    2229 0.0004486317 1922.65536 2255.93276
    2394 0.0004177109 1922.42539 2287.95267
    2411 0.0004147657 1922.19533 2320.88471
    2432 0.0004111842 1921.96517 2352.78905
    2559 0.0003907776 1921.73491 2381.08788
    2659 0.0003760812 1921.50456 2402.83022
    2583 0.0003871467 1921.27411 2415.43577
    2713 0.0003685957 1921.04356 2417.50544
    2438 0.0004101723 1920.81291 2409.37602
    2488 0.0004019293 1920.58217 2393.01927
    2452 0.0004078303 1920.35133 2371.33366
    2334 0.000428449 1920.12039 2347.37263
    2279 0.0004387889 1919.88936 2323.70279
    2136 0.0004681648 1919.65823 2302.20183
    2261 0.0004422822 1919.42701 2284.10064
    2138 0.0004677268 1919.19568 2270.07265
    2130 0.0004694836 1918.96426 2260.42602
    2188 0.0004570384 1918.73275 2255.16542
    2237 0.0004470273 1918.50114 2254.07192
    2250 0.0004444444 1918.26943 2256.67092
    2328 0.0004295533 1918.03763 2262.23051
    2325 0.0004301075 1917.80573 2269.65887
    2248 0.0004448399 1917.57373 2277.57505
    2351 0.0004253509 1917.34164 2284.3737
    2444 0.0004091653 1917.10945 2288.57997
    2421 0.0004130525 1916.87717 2289.21345
    2400 0.0004166667 1916.64479 2286.13933
    2468 0.0004051864 1916.41231 2280.11504
    2336 0.0004280822 1916.17974 2272.51926
    2371 0.000421763 1915.94707 2265.00969
    2372 0.0004215852 1915.71431 2259.16175
    2260 0.0004424779 1915.48146 2256.39956
    2361 0.0004235493 1915.2485 2257.93793
    2339 0.0004275331 1915.01546 2264.93411
    2353 0.0004249894 1914.78231 2278.49758
    2333 0.0004286327 1914.54908 2299.80449
    2425 0.0004123711 1914.31574 2330.05
    2440 0.0004098361 1914.08232 2370.45527
    2449 0.0004083299 1913.84879 2422.09104
    2530 0.0003952569 1913.61518 2485.77821
    2635 0.0003795066 1913.38146 2561.78598
    2708 0.0003692762 1913.14766 2649.26469
    2684 0.0003725782 1912.91375 2745.65913
    2681 0.0003729952 1912.67976 2845.45491
    2835 0.0003527337 1912.44567 2939.45884
    2888 0.0003462604 1912.21148 3014.88118
    2803 0.0003567606 1911.9772 3058.4981
    2804 0.0003566334 1911.74283 3061.94483
    2956 0.000338295 1911.50836 3026.24575
    2860 0.0003496503 1911.2738 2961.26048
    2933 0.0003409478 1911.03914 2880.60441
    2866 0.0003489184 1910.80439 2796.73482
    2871 0.0003483107 1910.56955 2718.45811
    2812 0.0003556188 1910.33461 2651.18508
    2786 0.0003589375 1910.09958 2597.82261
    2847 0.0003512469 1909.86445 2559.72365
    2765 0.0003616637 1909.62923 2537.37915
    2715 0.0003683241 1909.39392 2530.55566
    2667 0.0003749531 1909.15852 2538.5967
    2740 0.0003649635 1908.92302 2560.2113
    2764 0.0003617945 1908.68742 2593.41199
    2790 0.0003584229 1908.45174 2634.95785
    2689 0.0003718855 1908.21596 2679.94302
    2718 0.0003679176 1907.98008 2721.4423
    2733 0.0003658983 1907.74412 2751.37925
    2706 0.0003695492 1907.50806 2762.71257
    2715 0.0003683241 1907.27191 2752.35451
    2657 0.0003763643 1907.03566 2722.30911
    2707 0.0003694126 1906.79932 2678.20849
    2639 0.0003789314 1906.56289 2626.48689
    2618 0.000381971 1906.32637 2572.56208
    2636 0.0003793627 1906.08976 2520.16242
    2555 0.0003913894 1905.85305 2471.66906
    2604 0.0003840246 1905.61625 2428.40788
    2437 0.0004103406 1905.37935 2391.00211
    2472 0.0004045307 1905.14237 2359.53804
    2551 0.0003920031 1904.90529 2333.85861
    2630 0.0003802281 1904.66812 2313.78617
    2410 0.0004149378 1904.43086 2299.18195
    2399 0.0004168404 1904.1935 2289.87379
    2451 0.0004079967 1903.95606 2285.57041
    2378 0.0004205214 1903.71852 2285.83832
    2411 0.0004147657 1903.48089 2290.12248
    2381 0.0004199916 1903.24317 2297.76713
    2482 0.0004029009 1903.00535 2307.99091
    2315 0.0004319654 1902.76745 2319.9527
    2405 0.0004158004 1902.52945 2332.6881
    2435 0.0004106776 1902.29136 2345.14182
    2337 0.000427899 1902.05318 2356.07453
    2372 0.0004215852 1901.81491 2364.11863
    2404 0.0004159734 1901.57655 2367.91482
    2383 0.0004196391 1901.33809 2366.49762
    2343 0.0004268032 1901.09955 2359.65326
    2406 0.0004156276 1900.86091 2348.14575
    2351 0.0004253509 1900.62219 2333.59831
    2419 0.000413394 1900.38337 2318.17952
    2352 0.0004251701 1900.14446 2304.22745
    2327 0.0004297379 1899.90546 2293.92016
    2485 0.0004024145 1899.66637 2289.08027
    2444 0.0004091653 1899.42719 2291.08275
    2472 0.0004045307 1899.18791 2300.74578
    2510 0.0003984064 1898.94855 2318.15024
    2393 0.0004178855 1898.7091 2342.31411
    2434 0.0004108463 1898.46956 2371.1919
    2442 0.0004095004 1898.22992 2402.07623
    2555 0.0003913894 1897.9902 2431.6348
    2415 0.0004140787 1897.75038 2455.02742
    2529 0.0003954132 1897.51048 2465.77926
    2405 0.0004158004 1897.27048 2459.03207
    2308 0.0004332756 1897.0304 2435.42515
    2343 0.0004268032 1896.79023 2400.49409
    2407 0.0004154549 1896.54996 2360.80953
    2298 0.000435161 1896.30961 2321.39503
    2307 0.0004334634 1896.06916 2285.50929
    2248 0.0004448399 1895.82863 2255.08425
    2273 0.0004399472 1895.58801 2231.09971
    2322 0.0004306632 1895.34729 2213.89785
    2270 0.0004405286 1895.10649 2203.44405
    2305 0.0004338395 1894.8656 2199.2993
    2256 0.0004432624 1894.62462 2201.44651
    2248 0.0004448399 1894.38355 2209.07793
    2311 0.0004327131 1894.14239 2221.20995
    2230 0.0004484305 1893.90114 2236.51823
    2306 0.0004336513 1893.65981 2253.48911
    2275 0.0004395604 1893.41838 2270.43835
    2241 0.0004462294 1893.17686 2284.94831
    2368 0.0004222973 1892.93526 2293.90827
    2410 0.0004149378 1892.69357 2296.05441
    2320 0.0004310345 1892.45179 2292.3563
    2285 0.0004376368 1892.20992 2286.09959
    2345 0.0004264392 1891.96796 2280.27921
    2288 0.0004370629 1891.72591 2276.90728
    2336 0.0004280822 1891.48378 2277.11136
    2390 0.00041841 1891.24155 2281.02618
    2375 0.0004210526 1890.99924 2288.50217
    2282 0.0004382121 1890.75684 2299.30424
    2387 0.0004189359 1890.51435 2313.3228
    2420 0.0004132231 1890.27178 2330.80793
    2455 0.000407332 1890.02911 2352.49083
    2357 0.0004242681 1889.78636 2379.69213
    2634 0.0003796507 1889.54352 2414.34956
    2634 0.0003796507 1889.30059 2458.96531
    2670 0.0003745318 1889.05757 2516.97747
    2674 0.0003739716 1888.81447 2592.16534
    2832 0.0003531073 1888.57128 2688.82645
    2939 0.0003402518 1888.328 2811.53504
    3004 0.0003328895 1888.08464 2964.33172
    3093 0.0003233107 1887.84118 3150.09145
    3348 0.0002986858 1887.59764 3368.756
    3713 0.000269324 1887.35401 3615.97828
    3852 0.0002596054 1887.1103 3881.14627
    4004 0.0002497502 1886.8665 4148.22391
    4219 0.000237023 1886.62261 4397.97773
    4101 0.000243843 1886.37863 4608.19522
    4318 0.0002315887 1886.13457 4750.31869
    4325 0.0002312139 1885.89042 4790.26912
    4192 0.0002385496 1885.64618 4706.50611
    3936 0.000254065 1885.40186 4510.0563
    3808 0.000262605 1885.15745 4241.88332
    3625 0.0002758621 1884.91295 3950.46293
    3494 0.0002862049 1884.66837 3673.10693
    3290 0.0003039514 1884.4237 3432.03672
    3138 0.0003186743 1884.17894 3237.73645
    3082 0.0003244646 1883.9341 3093.93767
    3038 0.0003291639 1883.68917 3000.17774
    2932 0.0003410641 1883.44416 2953.91818
    2981 0.0003354579 1883.19906 2951.03058
    2995 0.0003338898 1882.95387 2986.34602
    3009 0.0003323363 1882.7086 3053.1496
    3054 0.0003274394 1882.46324 3142.7999
    3117 0.0003208213 1882.2178 3244.62711
    3133 0.0003191829 1881.97227 3347.14015
    3283 0.0003045995 1881.72666 3438.37004
    3339 0.0002994909 1881.48096 3504.01133
    3346 0.0002988643 1881.23517 3527.09571
    3330 0.0003003003 1880.9893 3495.55731
    3261 0.0003066544 1880.74334 3412.5743
    3196 0.0003128911 1880.4973 3296.88876
    3086 0.0003240441 1880.25117 3171.62573
    3009 0.0003323363 1880.00496 3054.28527
    2930 0.0003412969 1879.75866 2954.02201
    2869 0.0003485535 1879.51228 2873.91692
    2705 0.0003696858 1879.26581 2811.89109
    2630 0.0003802281 1879.01926 2762.20737
    2683 0.0003727171 1878.77262 2719.56276
    2554 0.0003915427 1878.5259 2683.95322
    2480 0.0004032258 1878.27909 2659.45926
    2593 0.0003856537 1878.0322 2649.56202
    2544 0.0003930818 1877.78522 2654.09113
    2506 0.0003990423 1877.53816 2668.7978
    2397 0.0004171882 1877.29102 2685.53582
    2586 0.0003866976 1877.04379 2694.10501
    2451 0.0004079967 1876.79647 2685.9364
    2471 0.0004046945 1876.54908 2658.46666
    2503 0.0003995206 1876.3016 2615.99165
    2526 0.0003958828 1876.05403 2566.23821
    2489 0.0004017678 1875.80638 2516.34998
    2509 0.0003985652 1875.55865 2470.8607
    2474 0.0004042037 1875.31083 2431.92387
    2450 0.0004081633 1875.06293 2400.14678
    2476 0.0004038772 1874.81494 2375.36064
    2344 0.0004266212 1874.56687 2356.499
    2386 0.0004191115 1874.31872 2341.09629
    2319 0.0004312204 1874.07049 2326.48459
    2354 0.0004248088 1873.82217 2312.22692
    2339 0.0004275331 1873.57376 2300.54102
    2391 0.000418235 1873.32528 2294.11182
    2272 0.0004401408 1873.07671 2294.05136
    2273 0.0004399472 1872.82806 2299.36962
    2208 0.0004528986 1872.57932 2306.87745
    2293 0.0004361099 1872.3305 2311.75477
    2284 0.0004378284 1872.0816 2309.00144
    2270 0.0004405286 1871.83262 2295.80246
    2314 0.0004321521 1871.58355 2272.87297
    2235 0.0004474273 1871.3344 2243.50999
    2289 0.000436872 1871.08517 2211.50059
    2246 0.000445236 1870.83585 2179.69723
    2281 0.0004384042 1870.58646 2149.86824
    2179 0.0004589261 1870.33698 2123.07778
    2163 0.0004623209 1870.08741 2099.94813
    2232 0.0004480287 1869.83777 2080.82762
    2157 0.0004636069 1869.58804 2065.80144
    2189 0.0004568296 1869.33823 2054.78163
    2130 0.0004694836 1869.08834 2047.56695
    2090 0.0004784689 1868.83837 2043.91945
    2201 0.0004543389 1868.58831 2043.58858
    2138 0.0004677268 1868.33818 2046.28701
    2090 0.0004784689 1868.08796 2051.60194
    2124 0.0004708098 1867.83766 2058.93275
    2083 0.0004800768 1867.58727 2067.54379
    2131 0.0004692633 1867.33681 2076.64279
    2117 0.0004723666 1867.08626 2085.26816
    2140 0.0004672897 1866.83564 2092.04588
    2221 0.0004502476 1866.58493 2096.16325
    2272 0.0004401408 1866.33414 2097.3077
    2159 0.0004631774 1866.08327 2096.49956
    2212 0.0004520796 1865.83232 2095.24154
    2142 0.0004668534 1865.58128 2094.67088
    2151 0.0004649 1865.33017 2095.2055
    2246 0.000445236 1865.07897 2096.86284
    2119 0.0004719207 1864.82769 2099.98934
    2209 0.0004526935 1864.57634 2105.52761
    2157 0.0004636069 1864.3249 2114.64182
    2210 0.0004524887 1864.07338 2128.21654
    2182 0.0004582951 1863.82178 2146.70118
    2139 0.0004675082 1863.5701 2170.36794
    2266 0.0004413063 1863.31834 2198.93261
    2233 0.000447828 1863.0665 2231.68594
    2233 0.000447828 1862.81458 2267.37535
    2286 0.0004374453 1862.56258 2304.05742
    2182 0.0004582951 1862.31049 2338.99666
    2270 0.0004405286 1862.05833 2368.74044
    2284 0.0004378284 1861.80609 2389.46573
    2285 0.0004376368 1861.55377 2398.13939
    2324 0.0004302926 1861.30136 2393.69875
    2345 0.0004264392 1861.04888 2377.42669
    2257 0.000443066 1860.79632 2352.2937
    2333 0.0004286327 1860.54368 2321.74898
    2339 0.0004275331 1860.29096 2288.88602
    2351 0.0004253509 1860.03815 2256.08532
    2189 0.0004568296 1859.78527 2225.27127
    2225 0.0004494382 1859.53231 2197.91758
    2234 0.0004476276 1859.27927 2175.0382
    2242 0.0004460303 1859.02615 2157.12635
    2275 0.0004395604 1858.77296 2144.27381
    2172 0.0004604052 1858.51968 2136.32787
    2116 0.0004725898 1858.26632 2132.88244
    2159 0.0004631774 1858.01289 2133.3559
    2173 0.0004601933 1857.75937 2136.87796
    2091 0.0004782401 1857.50578 2142.30073
    2114 0.0004730369 1857.25211 2148.10254
    2062 0.0004849661 1856.99835 2152.52697
    2119 0.0004719207 1856.74452 2153.78366
    2044 0.0004892368 1856.49062 2150.50619
    2056 0.0004863813 1856.23663 2142.12303
    2128 0.0004699248 1855.98256 2129.02821
    2121 0.0004714757 1855.72842 2112.3557
    2067 0.0004837929 1855.4742 2093.57978
    2096 0.0004770992 1855.2199 2074.07499
    2044 0.0004892368 1854.96552 2054.92453
    2069 0.0004833253 1854.71106 2036.83235
    1989 0.0005027652 1854.45652 2020.2097
    1952 0.0005122951 1854.20191 2005.22551
    2065 0.0004842615 1853.94722 1991.91764
    2027 0.0004933399 1853.69245 1980.22171
    1928 0.0005186722 1853.4376 1970.03476
    2063 0.000484731 1853.18268 1961.21636
    2013 0.000496771 1852.92768 1953.62415
    1930 0.0005181347 1852.6726 1947.11165
    1934 0.0005170631 1852.41744 1941.54307
    1909 0.0005238345 1852.1622 1936.7906
    1909 0.0005238345 1851.90689 1932.73939
    1902 0.0005257624 1851.6515 1929.29402
    1905 0.0005249344 1851.39603 1926.36931
    1949 0.0005130836 1851.14049 1923.89975
    1881 0.0005316321 1850.88487 1921.83006
    1956 0.0005112474 1850.62917 1920.12144
    1891 0.0005288207 1850.37339 1918.74562
    1874 0.0005336179 1850.11754 1917.68849
    1880 0.0005319149 1849.86161 1916.9484
    1887 0.0005299417 1849.60561 1916.54051
    1873 0.0005339028 1849.34952 1916.49909
    1961 0.0005099439 1849.09336 1916.88204
    1891 0.0005288207 1848.83713 1917.77677
    1927 0.0005189414 1848.58081 1919.30297
    1838 0.0005440696 1848.32443 1921.61707
    1942 0.0005149331 1848.06796 1924.90188
    1773 0.0005640158 1847.81142 1929.36211
    1886 0.0005302227 1847.5548 1935.1848
    1902 0.0005257624 1847.29811 1942.5067
    1843 0.0005425936 1847.04134 1951.33126
    1935 0.0005167959 1846.78449 1961.48932
    1803 0.0005546312 1846.52757 1972.62324
    1947 0.0005136107 1846.27057 1984.26286
    1904 0.0005252101 1846.0135 1995.78745
    1886 0.0005302227 1845.75635 2006.30116
    1888 0.000529661 1845.49912 2014.78227
    2019 0.0004952947 1845.24182 2020.58638
    1931 0.0005178664 1844.98445 2023.67789
    1957 0.0005109862 1844.72699 2024.19865
    1881 0.0005316321 1844.46947 2022.12238
    1968 0.0005081301 1844.21186 2017.4725
    1959 0.0005104645 1843.95419 2010.72444
    1920 0.0005208333 1843.69643 2002.87067
    1885 0.000530504 1843.43861 1995.0807
    1944 0.0005144033 1843.1807 1988.37262
    1909 0.0005238345 1842.92272 1983.44806
    1943 0.000514668 1842.66467 1980.74963
    1893 0.000528262 1842.40654 1980.53086
    1936 0.0005165289 1842.14834 1982.93474
    1945 0.0005141388 1841.89006 1988.03264
    1961 0.0005099439 1841.63171 1995.80603
    1876 0.000533049 1841.37328 2006.17489
    1981 0.0005047956 1841.11478 2019.02592
    1993 0.0005017561 1840.85621 2034.2165
    1959 0.0005104645 1840.59756 2051.52166
    1995 0.0005012531 1840.33883 2070.64766
    2011 0.000497265 1840.08004 2091.47881
    2040 0.0004901961 1839.82116 2114.16914
    1997 0.0005007511 1839.56222 2138.94323
    2191 0.0004564126 1839.3032 2165.73529
    2086 0.0004793864 1839.0441 2194.17538
    2159 0.0004631774 1838.78493 2223.53597
    2180 0.0004587156 1838.52569 2252.64575
    2173 0.0004601933 1838.26637 2279.50693
    2140 0.0004672897 1838.00699 2301.27552
    2123 0.0004710316 1837.74752 2314.72227
    2128 0.0004699248 1837.48799 2317.39762
    2134 0.0004686036 1837.22838 2308.72414
    2168 0.0004612546 1836.96869 2290.34724
    2151 0.0004649 1836.70893 2265.40895
    2175 0.0004597701 1836.4491 2237.42871
    2055 0.000486618 1836.1892 2209.34696
    2167 0.0004614675 1835.92922 2183.27397
    2100 0.0004761905 1835.66918 2160.46989
    2085 0.0004796163 1835.40905 2141.63507
    2202 0.0004541326 1835.14886 2127.05732
    2121 0.0004714757 1834.88859 2116.78281
    2164 0.0004621072 1834.62825 2110.65958
    2074 0.0004821601 1834.36783 2108.4324
    2223 0.0004498426 1834.10735 2109.71528
    2156 0.0004638219 1833.84679 2113.99816
    2042 0.000489716 1833.58616 2120.61553
    2126 0.0004703669 1833.32545 2128.64058
    2069 0.0004833253 1833.06468 2136.84394
    2015 0.0004962779 1832.80383 2143.62152
    2087 0.0004791567 1832.54291 2147.21553
    2023 0.0004943154 1832.28192 2146.11371
    2035 0.0004914005 1832.02085 2139.6264
    2088 0.0004789272 1831.75971 2128.15946
    2110 0.0004739336 1831.49851 2113.0132
    2028 0.0004930966 1831.23722 2095.8056
    2025 0.0004938272 1830.97587 2077.94165
    2073 0.0004823927 1830.71445 2060.39194
    2000 0.0005 1830.45295 2043.62552
    1982 0.0005045409 1830.19138 2027.70239
    2043 0.0004894763 1829.92975 2012.54518
    2001 0.0004997501 1829.66804 1998.2033
    1922 0.0005202914 1829.40625 1984.91275
    1947 0.0005136107 1829.1444 1972.8857
    1939 0.0005157298 1828.88248 1962.20031
    2000 0.0005 1828.62048 1952.78109
    1952 0.0005122951 1828.35841 1944.48038
    1905 0.0005249344 1828.09628 1937.12049
    1936 0.0005165289 1827.83407 1930.54564
    1941 0.0005151984 1827.57179 1924.63737
    1905 0.0005249344 1827.30944 1919.32469
    1881 0.0005316321 1827.04702 1914.57349
    1857 0.000538503 1826.78453 1910.37099
    1903 0.0005254861 1826.52196 1906.70797
    1892 0.0005285412 1826.25933 1903.55627
    1897 0.0005271481 1825.99663 1900.86454
    1846 0.0005417118 1825.73385 1898.52291
    1836 0.0005446623 1825.47101 1896.41962
    1783 0.0005608525 1825.20809 1894.42059
    1810 0.0005524862 1824.94511 1892.36061
    1799 0.0005558644 1824.68205 1890.07349
    1815 0.0005509642 1824.41893 1887.49127
    1808 0.0005530973 1824.15573 1884.70977
    1778 0.0005624297 1823.89247 1881.91808
    1891 0.0005288207 1823.62914 1879.28437
    1866 0.0005359057 1823.36573 1876.90942
    1757 0.000569152 1823.10226 1874.83641
    1821 0.0005491488 1822.83871 1873.06997
    1812 0.0005518764 1822.5751 1871.59411
    1794 0.0005574136 1822.31142 1870.37543
    1737 0.0005757052 1822.04766 1869.38126
    1850 0.0005405405 1821.78384 1868.57707
    1816 0.0005506608 1821.51995 1867.93272
    1862 0.0005370569 1821.25599 1867.42153
    1784 0.0005605381 1820.99196 1867.02095
    1808 0.0005530973 1820.72786 1866.71052
    1828 0.000547046 1820.4637 1866.47083
    1750 0.0005714286 1820.19946 1866.2834
    1790 0.0005586592 1819.93515 1866.13175
    1815 0.0005509642 1819.67078 1866.00408
    1738 0.000575374 1819.40634 1865.89594
    1892 0.0005285412 1819.14182 1865.78205
    1773 0.0005640158 1818.87724 1865.7355
    1763 0.000567215 1818.6126 1865.73608
    1816 0.0005506608 1818.34788 1865.80553
    1825 0.0005479452 1818.08309 1865.96121
    1790 0.0005586592 1817.81824 1866.21903
    1912 0.0005230126 1817.55332 1866.5931
    1849 0.0005408329 1817.28833 1867.09648
    1868 0.0005353319 1817.02327 1867.74111
    1799 0.0005558644 1816.75814 1868.53995
    1808 0.0005530973 1816.49295 1869.50475
    1749 0.0005717553 1816.22768 1870.64941
    1853 0.0005396654 1815.96235 1871.98808
    1877 0.0005327651 1815.69695 1873.51725
    1800 0.0005555556 1815.43149 1875.28175
    1815 0.0005509642 1815.16595 1877.27966
    1877 0.0005327651 1814.90035 1879.52205
    1842 0.0005428882 1814.63469 1882.02001
    1881 0.0005316321 1814.36895 1884.785
    1889 0.0005293806 1814.10315 1887.7785
    1883 0.0005310674 1813.83727 1891.10697
    1904 0.0005252101 1813.57134 1894.72824
    1889 0.0005293806 1813.30533 1898.64493
    1894 0.0005279831 1813.03926 1902.84379
    1871 0.0005344735 1812.77312 1907.29622
    1925 0.0005194805 1812.50691 1911.94366
    1932 0.0005175983 1812.24064 1916.70024
    2021 0.0004948046 1811.9743 1921.44069
    1894 0.0005279831 1811.70789 1926.01265
    1979 0.0005053057 1811.44142 1930.23835
    1906 0.000524659 1811.17488 1933.94278
    1992 0.000502008 1810.90827 1936.97652
    1907 0.0005243838 1810.6416 1939.24624
    1945 0.0005141388 1810.37486 1940.71483
    1937 0.0005162623 1810.10806 1941.50523
    1941 0.0005151984 1809.84119 1941.74372
    1988 0.0005030181 1809.57425 1941.63639
    1991 0.0005022602 1809.30724 1941.40884
    1945 0.0005141388 1809.04017 1941.28769
    1921 0.0005205622 1808.77304 1941.4718
    2011 0.000497265 1808.50583 1942.13096
    1956 0.0005112474 1808.23857 1943.39516
    1970 0.0005076142 1807.97123 1945.36329
    1914 0.000522466 1807.70383 1948.09522
    1938 0.0005159959 1807.43637 1951.61999
    1904 0.0005252101 1807.16884 1955.92855
    1885 0.000530504 1806.90124 1960.97431
    2014 0.0004965243 1806.63358 1966.67659
    2035 0.0004914005 1806.36585 1972.91375
    1979 0.0005053057 1806.09806 1979.55185
    2058 0.0004859086 1805.8302 1986.45549
    1980 0.0005050505 1805.56228 1993.52026
    1978 0.0005055612 1805.29429 2000.70094
    2001 0.0004997501 1805.02624 2008.01521
    2057 0.0004861449 1804.75812 2015.548
    2050 0.0004878049 1804.48994 2023.40989
    2062 0.0004849661 1804.22169 2031.71643
    2026 0.0004935834 1803.95338 2040.5217
    2155 0.0004640371 1803.685 2049.79825
    2110 0.0004739336 1803.41656 2059.3741
    2026 0.0004935834 1803.14806 2068.94042
    2215 0.0004514673 1802.87949 2078.02761
    2070 0.0004830918 1802.61085 2086.07766
    2188 0.0004570384 1802.34215 2092.50717
    2106 0.0004748338 1802.07339 2096.8421
    2169 0.000461042 1801.80456 2098.82617
    2097 0.0004768717 1801.53567 2098.49631
    2116 0.0004725898 1801.26672 2096.18233
    2059 0.0004856727 1800.9977 2092.43659
    2169 0.000461042 1800.72861 2087.90748
    2134 0.0004686036 1800.45946 2083.24367
    2107 0.0004746084 1800.19025 2079.00366
    2110 0.0004739336 1799.92098 2075.6456
    2202 0.0004541326 1799.65164 2073.50256
    2080 0.0004807692 1799.38224 2072.83323
    2080 0.0004807692 1799.11277 2073.65941
    2079 0.0004810005 1798.84324 2076.36609
    2114 0.0004730369 1798.57365 2080.82394
    2230 0.0004484305 1798.304 2086.95722
    2153 0.0004644682 1798.03428 2094.56407
    2184 0.0004578755 1797.7645 2103.31148
    2183 0.0004580852 1797.49465 2112.71001
    2168 0.0004612546 1797.22474 2122.13892
    2192 0.0004562044 1796.95477 2130.88279
    2170 0.0004608295 1796.68474 2138.22356
    2170 0.0004608295 1796.41464 2143.56925
    2227 0.0004490346 1796.14448 2146.57546
    2245 0.0004454343 1795.87426 2147.23055
    2178 0.0004591368 1795.60398 2145.79351
    2274 0.0004397537 1795.33363 2142.98624
    2221 0.0004502476 1795.06322 2139.45848
    2204 0.0004537205 1794.79275 2135.91772
    2203 0.0004539265 1794.52221 2132.9714
    2177 0.0004593477 1794.25162 2131.07671
    2207 0.0004531038 1793.98096 2130.5278
    2207 0.0004531038 1793.71024 2131.47926
    2106 0.0004748338 1793.43946 2133.96311
    2182 0.0004582951 1793.16861 2137.91816
    2151 0.0004649 1792.89771 2143.18322
    2224 0.0004496403 1792.62674 2149.48991
    2255 0.000443459 1792.35571 2156.45219
    2138 0.0004677268 1792.08462 2163.561
    2112 0.0004734848 1791.81346 2170.21544
    2162 0.0004625347 1791.54225 2175.80893
    2271 0.0004403347 1791.27097 2179.87388
    2262 0.0004420866 1790.99963 2182.23384
    2139 0.0004675082 1790.72823 2183.07213
    2239 0.000446628 1790.45677 2182.91103
    2169 0.000461042 1790.18525 2182.44565
    2203 0.0004539265 1789.91367 2182.42394
    2113 0.0004732608 1789.64202 2183.48466
    2238 0.0004468275 1789.37032 2186.11941
    2279 0.0004387889 1789.09855 2190.60592
    2147 0.0004657662 1788.82673 2196.97643
    2180 0.0004587156 1788.55484 2205.03375
    2154 0.0004642526 1788.28289 2214.3049
    2195 0.0004555809 1788.01088 2224.10142
    2185 0.0004576659 1787.73881 2233.53568
    2128 0.0004699248 1787.46668 2241.65976
    2153 0.0004644682 1787.19449 2247.57905
    2089 0.0004786979 1786.92224 2250.64049
    2035 0.0004914005 1786.64993 2250.52503
    2057 0.0004861449 1786.37756 2247.30163
    2194 0.0004557885 1786.10513 2241.35705
    2145 0.0004662005 1785.83264 2233.2839
    2169 0.000461042 1785.56009 2223.78568
    2100 0.0004761905 1785.28747 2213.60885
    2188 0.0004570384 1785.0148 2203.52106
    2238 0.0004468275 1784.74207 2194.29264
    2069 0.0004833253 1784.46928 2186.61786
    1998 0.0005005005 1784.19643 2181.07531
    2102 0.0004757374 1783.92352 2178.05941
    2030 0.0004926108 1783.65055 2177.78355
    2166 0.0004616805 1783.37752 2180.25762
    2155 0.0004640371 1783.10443 2185.32966
    2156 0.0004638219 1782.83128 2192.64426
    2098 0.0004766444 1782.55808 2201.67212
    2077 0.0004814636 1782.28481 2211.70669
    2130 0.0004694836 1782.01149 2221.89132
    2144 0.0004664179 1781.7381 2231.27061
    2023 0.0004943154 1781.46466 2238.87847
    2105 0.0004750594 1781.19115 2243.84605
    2029 0.0004928536 1780.91759 2245.51711
    2061 0.0004852014 1780.64397 2243.5474
    2007 0.0004982561 1780.37029 2237.96101
    2090 0.0004784689 1780.09656 2229.15262
    2104 0.0004752852 1779.82276 2217.84172
    2056 0.0004863813 1779.54891 2204.96626
    2070 0.0004830918 1779.27499 2191.54831
    2135 0.0004683841 1779.00102 2178.55049
    2014 0.0004965243 1778.72699 2166.79262
    2106 0.0004748338 1778.4529 2156.85445
    2117 0.0004723666 1778.17876 2149.06994
    2114 0.0004730369 1777.90455 2143.50277
    2128 0.0004699248 1777.63029 2139.95068
    2151 0.0004649 1777.35597 2137.96037
    2135 0.0004683841 1777.08159 2136.90467
    2054 0.0004868549 1776.80716 2136.11545
    2101 0.0004759638 1776.53267 2135.06522
    2095 0.000477327 1776.25811 2133.4809
    2100 0.0004761905 1775.98351 2131.36094
    2044 0.0004892368 1775.70884 2128.85157
    2110 0.0004739336 1775.43412 2126.17326
    2107 0.0004746084 1775.15933 2123.47448
    2031 0.0004923683 1774.8845 2120.84893
    2149 0.0004653327 1774.6096 2118.31453
    2108 0.0004743833 1774.33465 2115.8694
    2006 0.0004985045 1774.05964 2113.51452
    1974 0.0005065856 1773.78457 2111.28059
    2071 0.0004828585 1773.50945 2109.22294
    2039 0.0004904365 1773.23426 2107.38478
    2050 0.0004878049 1772.95903 2105.76795
    2009 0.0004977601 1772.68373 2104.29874
    1979 0.0005053057 1772.40838 2102.82885
    2001 0.0004997501 1772.13297 2101.15053
    1986 0.0005035247 1771.85751 2099.00658
    2063 0.000484731 1771.58199 2096.10381
    2001 0.0004997501 1771.30641 2092.14789
    2057 0.0004861449 1771.03078 2086.86797
    2078 0.000481232 1770.75509 2080.09557
    1997 0.0005007511 1770.47934 2071.83946
    1990 0.0005025126 1770.20354 2062.31994
    1992 0.000502008 1769.92768 2051.92982
    2009 0.0004977601 1769.65176 2041.16153
    1960 0.0005102041 1769.37579 2030.49465
    2020 0.0004950495 1769.09977 2020.35396
    2014 0.0004965243 1768.82369 2011.0459
    1938 0.0005159959 1768.54755 2002.76715
    1974 0.0005065856 1768.27135 1995.58198
    1972 0.0005070994 1767.99511 1989.44518
    1941 0.0005151984 1767.7188 1984.20147
    2019 0.0004952947 1767.44244 1979.63409
    1976 0.0005060729 1767.16603 1975.50303
    2026 0.0004935834 1766.88955 1971.61677
    1920 0.0005208333 1766.61303 1967.84482
    1984 0.0005040323 1766.33645 1964.11963
    1982 0.0005045409 1766.05981 1960.3998
    1907 0.0005243838 1765.78312 1956.65472
    1848 0.0005411255 1765.50637 1952.86616
    1941 0.0005151984 1765.22957 1949.02844
    1931 0.0005178664 1764.95272 1945.16322
    2025 0.0004938272 1764.67581 1941.3132
    1970 0.0005076142 1764.39884 1937.54877
    1882 0.0005313496 1764.12182 1933.9494
    1898 0.0005268704 1763.84474 1930.58711
    1889 0.0005293806 1763.56762 1927.50357
    1842 0.0005428882 1763.29043 1924.68051
    1872 0.000534188 1763.01319 1922.03324
    1937 0.0005162623 1762.7359 1919.4175
    1895 0.0005277045 1762.45856 1916.69217
    1923 0.0005200208 1762.18115 1913.77363
    1929 0.0005184033 1761.9037 1910.68032
    1955 0.000511509 1761.62619 1907.4949
    1911 0.0005232862 1761.34863 1904.31289
    1911 0.0005232862 1761.07101 1901.19667
    1865 0.000536193 1760.79334 1898.17018
    1906 0.000524659 1760.51562 1895.23772
    1893 0.000528262 1760.23784 1892.38529
    1896 0.0005274262 1759.96001 1889.58808
    1817 0.0005503577 1759.68212 1886.8158
    1857 0.000538503 1759.40419 1884.01591
    1855 0.0005390836 1759.1262 1881.24033
    1869 0.0005350455 1758.84815 1878.48161
    1865 0.000536193 1758.57005 1875.78445
    1850 0.0005405405 1758.2919 1873.20848
    1846 0.0005417118 1758.0137 1870.81561
    1899 0.0005265929 1757.73544 1868.65723
    1956 0.0005112474 1757.45713 1866.76229
    1890 0.0005291005 1757.17877 1865.12693
    1937 0.0005162623 1756.90035 1863.71039
    1734 0.0005767013 1756.62188 1862.44504
    1781 0.0005614823 1756.34336 1861.26262
    1849 0.0005408329 1756.06479 1860.13708
    1805 0.0005540166 1755.78616 1859.10572
    1852 0.0005399568 1755.50748 1858.26961
    1826 0.0005476451 1755.22875 1857.76154
    1817 0.0005503577 1754.94996 1857.70221
    1852 0.0005399568 1754.67113 1858.24251
    1765 0.0005665722 1754.39224 1859.47268
    1822 0.0005488474 1754.1133 1861.48314
    1819 0.0005497526 1753.83431 1864.3399
    1812 0.0005518764 1753.55526 1868.07754
    1803 0.0005546312 1753.27617 1872.66953
    1764 0.0005668934 1752.99702 1877.99709
    1856 0.0005387931 1752.71782 1883.78777
    1833 0.0005455537 1752.43857 1889.55482
    1844 0.0005422993 1752.15926 1894.53675
    1794 0.0005574136 1751.87991 1897.77493
    1840 0.0005434783 1751.6005 1898.43125
    1825 0.0005479452 1751.32104 1896.28908
    1876 0.000533049 1751.04153 1891.94582
    1839 0.0005437738 1750.76197 1886.45723
    1863 0.0005367687 1750.48236 1880.84683
    1754 0.0005701254 1750.2027 1875.82383
    1827 0.0005473454 1749.92298 1871.8098
    1763 0.000567215 1749.64322 1869.03493
    1850 0.0005405405 1749.3634 1867.60702
    1846 0.0005417118 1749.08354 1867.57422
    1794 0.0005574136 1748.80362 1868.95471
    1860 0.0005376344 1748.52365 1871.76704
    1788 0.0005592841 1748.24363 1876.04435
    1938 0.0005159959 1747.96356 1881.8378
    1889 0.0005293806 1747.68344 1889.21254
    1830 0.0005464481 1747.40327 1898.22662
    1894 0.0005279831 1747.12305 1908.89972
    1896 0.0005274262 1746.84278 1921.16929
    1829 0.0005467469 1746.56245 1934.83854
    1864 0.0005364807 1746.28208 1949.47718
    1897 0.0005271481 1746.00166 1964.36786
    1963 0.0005094244 1745.72119 1978.52884
    1949 0.0005130836 1745.44067 1990.99118
    1922 0.0005202914 1745.16009 2001.28098
    1998 0.0005005005 1744.87947 2009.7718
    1968 0.0005081301 1744.5988 2017.51657
    1972 0.0005070994 1744.31808 2025.72448
    1902 0.0005257624 1744.03731 2035.3431
    1947 0.0005136107 1743.75649 2046.92794
    2061 0.0004852014 1743.47562 2060.69424
    2006 0.0004985045 1743.1947 2076.58155
    2011 0.000497265 1742.91373 2094.29954
    2007 0.0004982561 1742.63271 2113.35875
    2020 0.0004950495 1742.35164 2133.10225
    2110 0.0004739336 1742.07053 2152.70982
    2163 0.0004623209 1741.78936 2171.2862
    2158 0.000463392 1741.50815 2187.8464
    2081 0.0004805382 1741.22688 2201.44593
    2136 0.0004681648 1740.94557 2211.25945
    2144 0.0004664179 1740.66421 2216.68596
    2168 0.0004612546 1740.3828 2217.46254
    2020 0.0004950495 1740.10134 2213.6942
    2190 0.000456621 1739.81983 2205.82195
    2103 0.0004755112 1739.53828 2194.51846
    2120 0.0004716981 1739.25667 2180.57169
    2160 0.000462963 1738.97502 2164.85502
    2108 0.0004743833 1738.69332 2148.31489
    2145 0.0004662005 1738.41157 2131.95302
    2106 0.0004748338 1738.12977 2116.68166
    1977 0.0005058169 1737.84793 2103.24911
    2105 0.0004750594 1737.56603 2092.1291
    2079 0.0004810005 1737.28409 2083.60052
    2075 0.0004819277 1737.0021 2077.73376
    2078 0.000481232 1736.72006 2074.46363
    1913 0.0005227392 1736.43798 2073.61624
    1994 0.0005015045 1736.15585 2074.89622
    2062 0.0004849661 1735.87366 2077.93174
    1972 0.0005070994 1735.59144 2082.27163
    1994 0.0005015045 1735.30916 2087.40692
    2091 0.0004782401 1735.02684 2092.79852
    2044 0.0004892368 1734.74447 2097.91254
    1956 0.0005112474 1734.46205 2102.25464
    2035 0.0004914005 1734.17959 2105.41776
    2020 0.0004950495 1733.89707 2107.11524
    2028 0.0004930966 1733.61452 2107.18126
    2012 0.0004970179 1733.33191 2105.56067
    2062 0.0004849661 1733.04926 2102.24735
    2029 0.0004928536 1732.76656 2097.2541
    2011 0.000497265 1732.48381 2090.57508
    2001 0.0004997501 1732.20102 2082.18243
    2028 0.0004930966 1731.91818 2072.06191
    1965 0.0005089059 1731.63529 2060.23348
    1978 0.0005055612 1731.35236 2046.84204
    1934 0.0005170631 1731.06938 2032.20726
    1906 0.000524659 1730.78635 2016.84513
    1886 0.0005302227 1730.50328 2001.37948
    1907 0.0005243838 1730.22016 1986.42575
    1860 0.0005376344 1729.937 1972.48506
    1869 0.0005350455 1729.65379 1959.91223
    1882 0.0005313496 1729.37053 1948.93092
    1838 0.0005440696 1729.08723 1939.67208
    1856 0.0005387931 1728.80388 1932.19804
    1879 0.000532198 1728.52048 1926.51867
    1844 0.0005422993 1728.23704 1922.59566
    1833 0.0005455537 1727.95356 1920.34582
    1831 0.0005461496 1727.67002 1919.62596
    1810 0.0005524862 1727.38645 1920.2898
    1815 0.0005509642 1727.10283 1922.10321
    1879 0.000532198 1726.81916 1924.80319
    1762 0.0005675369 1726.53544 1928.0841
    1934 0.0005170631 1726.25168 1931.62105
    1904 0.0005252101 1725.96788 1935.07515
    1816 0.0005506608 1725.68403 1938.12149
    1879 0.000532198 1725.40014 1940.45485
    1881 0.0005316321 1725.1162 1941.81595
    1871 0.0005344735 1724.83222 1942.01856
    1875 0.0005333333 1724.54819 1941.00542
    1902 0.0005257624 1724.26411 1938.73307
    1929 0.0005184033 1723.97999 1935.33331
    1821 0.0005491488 1723.69583 1930.94691
    1908 0.000524109 1723.41162 1925.74326
    1780 0.0005617978 1723.12737 1919.88884
    1820 0.0005494505 1722.84308 1913.58139
    1764 0.0005668934 1722.55873 1907.03022
    1808 0.0005530973 1722.27435 1900.45086
    1797 0.000556483 1721.98992 1894.04796
    1764 0.0005668934 1721.70545 1888.00558
    1776 0.0005630631 1721.42093 1882.47602
    1738 0.000575374 1721.13637 1877.58979
    1771 0.0005646527 1720.85176 1873.44197
    1829 0.0005467469 1720.56711 1870.10221
    1647 0.0006071645 1720.28242 1867.61416
    1743 0.0005737235 1719.99768 1865.99894
    1813 0.000551572 1719.7129 1865.25948
    1782 0.0005611672 1719.42808 1865.38075
    1846 0.0005417118 1719.14321 1866.32906
    1703 0.0005871991 1718.8583 1868.04841
    1809 0.0005527916 1718.57334 1870.46316
    1776 0.0005630631 1718.28834 1873.46827
    1857 0.000538503 1718.0033 1876.93706
    1722 0.0005807201 1717.71822 1880.73121
    1756 0.0005694761 1717.43309 1884.70809
    1789 0.0005589715 1717.14792 1888.78702
    1817 0.0005503577 1716.8627 1892.90851
    1731 0.0005777008 1716.57745 1897.08662
    1828 0.000547046 1716.29215 1901.39431
    1838 0.0005440696 1716.00681 1905.86585
    1757 0.000569152 1715.72142 1910.51626
    1876 0.000533049 1715.43599 1915.21626
    1774 0.0005636979 1715.15052 1919.64324
    1857 0.000538503 1714.86501 1923.31661
    1895 0.0005277045 1714.57945 1925.71146
    1875 0.0005333333 1714.29386 1926.44769
    1827 0.0005473454 1714.00822 1925.38228
    1764 0.0005668934 1713.72253 1922.58424
    1874 0.0005336179 1713.43681 1918.25227
    1819 0.0005497526 1713.15104 1912.65442
    1839 0.0005437738 1712.86523 1906.13673
    1909 0.0005238345 1712.57938 1899.07543
    1802 0.000554939 1712.29349 1891.86707
    1819 0.0005497526 1712.00756 1884.89195
    1767 0.000565931 1711.72158 1878.4703
    1760 0.0005681818 1711.43556 1872.85472
    1798 0.0005561735 1711.14951 1868.22733
    1766 0.0005662514 1710.86341 1864.70739
    1758 0.0005688282 1710.57726 1862.37317
    1759 0.0005685048 1710.29108 1861.26479
    1853 0.0005396654 1710.00485 1861.39742
    1789 0.0005589715 1709.71859 1862.74466
    1826 0.0005476451 1709.43228 1865.22767
    1814 0.0005512679 1709.14593 1868.69201
    1840 0.0005434783 1708.85954 1872.88983
    1807 0.0005534034 1708.57311 1877.45368
    1810 0.0005524862 1708.28664 1881.92186
    1783 0.0005608525 1708.00013 1885.84167
    1791 0.0005583473 1707.71358 1888.89038
    1802 0.000554939 1707.42698 1890.86657
    1837 0.0005443658 1707.14035 1891.61443
    1789 0.0005589715 1706.85367 1890.9749
    1819 0.0005497526 1706.56696 1888.83197
    1755 0.0005698006 1706.2802 1885.19114
    1797 0.000556483 1705.99341 1880.22731
    1846 0.0005417118 1705.70657 1874.25818
    1789 0.0005589715 1705.41969 1867.67351
    1825 0.0005479452 1705.13278 1860.85979
    1840 0.0005434783 1704.84582 1854.1577
    1788 0.0005592841 1704.55882 1847.84004
    1819 0.0005497526 1704.27179 1842.11309
    1793 0.0005577245 1703.98471 1837.10943
    1756 0.0005694761 1703.69759 1832.90231
    1764 0.0005668934 1703.41044 1829.50314
    1773 0.0005640158 1703.12324 1826.88062
    1847 0.0005414185 1702.83601 1824.9702
    1812 0.0005518764 1702.54873 1823.69593
    1852 0.0005399568 1702.26142 1822.98369
    1812 0.0005518764 1701.97406 1822.77184
    1827 0.0005473454 1701.68667 1823.00703
    1838 0.0005440696 1701.39924 1823.65289
    1876 0.000533049 1701.11176 1824.70659
    1750 0.0005714286 1700.82425 1826.16727
    1745 0.0005730659 1700.5367 1827.98873
    1806 0.0005537099 1700.24912 1830.04906
    1824 0.0005482456 1699.96149 1832.19461
    1815 0.0005509642 1699.67382 1834.29959
    1760 0.0005681818 1699.38612 1836.33187
    1715 0.0005830904 1699.09837 1838.35212
    1907 0.0005243838 1698.81059 1840.47666
    1797 0.000556483 1698.52277 1842.81633
    1775 0.0005633803 1698.23491 1845.4333
    1841 0.0005431831 1697.94701 1848.33654
    1771 0.0005646527 1697.65907 1851.48638
    1779 0.0005621135 1697.3711 1854.83256
    1740 0.0005747126 1697.08309 1858.33026
    1861 0.0005373455 1696.79504 1861.972
    1791 0.0005583473 1696.50695 1865.76154
    1816 0.0005506608 1696.21882 1869.70249
    1717 0.0005824112 1695.93065 1873.75367
    1832 0.0005458515 1695.64245 1877.82252
    1831 0.0005461496 1695.35421 1881.75086
    1880 0.0005319149 1695.06593 1885.33543
    1798 0.0005561735 1694.77762 1888.35207
    1808 0.0005530973 1694.48926 1890.58239
    1887 0.0005299417 1694.20087 1891.85618
    1728 0.0005787037 1693.91244 1892.07918
    1907 0.0005243838 1693.62398 1891.24698
    1823 0.0005485464 1693.33547 1889.43616
    1838 0.0005440696 1693.04693 1886.80072
    1849 0.0005408329 1692.75835 1883.51773
    1848 0.0005411255 1692.46974 1879.77466
    1805 0.0005540166 1692.18109 1875.75703
    1847 0.0005414185 1691.8924 1871.62719
    1734 0.0005767013 1691.60367 1867.53572
    1792 0.0005580357 1691.31491 1863.61206
    1812 0.0005518764 1691.02611 1859.97019
    1862 0.0005370569 1690.73728 1856.69599
    1810 0.0005524862 1690.4484 1853.8562
    1849 0.0005408329 1690.15949 1851.50154
    1835 0.0005449591 1689.87055 1849.67667
    1822 0.0005488474 1689.58157 1848.41728
    1776 0.0005630631 1689.29255 1847.72923
    1865 0.000536193 1689.00349 1847.58685
    1826 0.0005476451 1688.7144 1847.92629
    1802 0.000554939 1688.42528 1848.64136
    1810 0.0005524862 1688.13611 1849.59739
    1904 0.0005252101 1687.84691 1850.65106
    1839 0.0005437738 1687.55768 1851.66973
    1712 0.0005841121 1687.26841 1852.55514
    1844 0.0005422993 1686.9791 1853.254
    1755 0.0005698006 1686.68976 1853.76849
    1821 0.0005491488 1686.40038 1854.13987
    1803 0.0005546312 1686.11097 1854.43928
    1902 0.0005257624 1685.82152 1854.73638
    1767 0.000565931 1685.53203 1855.09425
    1850 0.0005405405 1685.24251 1855.55085
    1838 0.0005440696 1684.95296 1856.13454
    1908 0.000524109 1684.66337 1856.86338
    1844 0.0005422993 1684.37374 1857.7583
    1853 0.0005396654 1684.08408 1858.84885
    1771 0.0005646527 1683.79439 1860.15867
    1873 0.0005339028 1683.50465 1861.71428
    1849 0.0005408329 1683.21489 1863.53548
    1855 0.0005390836 1682.92509 1865.65453
    1953 0.0005120328 1682.63525 1868.11488
    1909 0.0005238345 1682.34538 1871.00436
    1977 0.0005058169 1682.05548 1874.46682
    1943 0.000514668 1681.76554 1878.7354
    1871 0.0005344735 1681.47557 1884.12687
    1922 0.0005202914 1681.18556 1891.06145
    1909 0.0005238345 1680.89552 1900.05108
    1925 0.0005194805 1680.60544 1911.71363
    1937 0.0005162623 1680.31533 1926.75915
    1989 0.0005027652 1680.02518 1945.98253
    2030 0.0004926108 1679.73501 1970.19347
    2062 0.0004849661 1679.44479 2000.15006
    2127 0.0004701457 1679.15455 2036.43415
    2095 0.000477327 1678.86427 2079.24419
    2218 0.0004508566 1678.57395 2128.25217
    2135 0.0004683841 1678.2836 2182.19095
    2304 0.0004340278 1677.99322 2238.56063
    2233 0.000447828 1677.70281 2293.23454
    2243 0.0004458315 1677.41236 2341.12323
    2296 0.0004355401 1677.12188 2378.23288
    2356 0.0004244482 1676.83136 2404.97884
    2436 0.000410509 1676.54081 2427.77347
    2522 0.0003965107 1676.25023 2457.62196
    2536 0.0003943218 1675.95961 2507.28281
    2592 0.0003858025 1675.66897 2589.09425
    2749 0.0003637686 1675.37828 2714.27203
    2952 0.0003387534 1675.08757 2891.63097
    3220 0.000310559 1674.79682 3126.64282
    3531 0.0002832059 1674.50604 3418.94443
    3865 0.0002587322 1674.21523 3760.23743
    4285 0.0002333722 1673.92438 4129.81941
    4474 0.0002235136 1673.63351 4490.49974
    4637 0.0002156567 1673.3426 4785.52336
    4623 0.0002163098 1673.05165 4950.02047
    4783 0.0002090738 1672.76068 4939.82957
    4713 0.0002121791 1672.46967 4761.03966
    4478 0.000223314 1672.17863 4465.47743
    4388 0.0002278943 1671.88756 4117.83248
    4023 0.0002485707 1671.59645 3769.72947
    3740 0.0002673797 1671.30532 3453.43577
    3345 0.0002989537 1671.01415 3184.472
    3142 0.0003182686 1670.72295 2967.09543
    2862 0.000349406 1670.43172 2797.49263
    2748 0.000363901 1670.14045 2668.03181
    2618 0.000381971 1669.84916 2570.58983
    2498 0.0004003203 1669.55783 2499.70033
    2425 0.0004123711 1669.26647 2452.86539
    2468 0.0004051864 1668.97508 2430.06042
    2339 0.0004275331 1668.68366 2432.68464
    2505 0.0003992016 1668.39221 2462.98009
    2397 0.0004171882 1668.10072 2523.26152
    2606 0.0003837299 1667.80921 2615.13177
    2669 0.0003746722 1667.51766 2738.25293
    2873 0.0003480682 1667.22608 2888.75008
    3019 0.0003312355 1666.93447 3057.6532
    3142 0.0003182686 1666.64283 3228.02352
    3309 0.0003022061 1666.35116 3373.59551
    3422 0.0002922268 1666.05946 3461.50816
    3392 0.0002948113 1665.76773 3465.54828
    3449 0.0002899391 1665.47597 3382.17853
    3386 0.0002953337 1665.18417 3232.98668
    3261 0.0003066544 1664.89235 3050.3692
    3147 0.0003177629 1664.6005 2862.29342
    2924 0.0003419973 1664.30861 2687.35758
    2873 0.0003480682 1664.0167 2535.52264
    2650 0.0003773585 1663.72475 2410.97382
    2415 0.0004140787 1663.43278 2313.76689
    2449 0.0004083299 1663.14077 2241.56607
    2271 0.0004403347 1662.84874 2190.61548
    2243 0.0004458315 1662.55667 2156.73452
    2225 0.0004494382 1662.26457 2136.01913
    2089 0.0004786979 1661.97245 2125.10432
    2128 0.0004699248 1661.68029 2121.32635
    2171 0.0004606172 1661.38811 2122.63322
    2141 0.0004670715 1661.0959 2127.43639
    2204 0.0004537205 1660.80365 2134.44814
    2091 0.0004782401 1660.51138 2142.52116
    2232 0.0004480287 1660.21908 2150.57395
    2105 0.0004750594 1659.92674 2157.5398
    2144 0.0004664179 1659.63438 2162.42169
    2233 0.000447828 1659.34199 2164.36675
    2104 0.0004752852 1659.04957 2162.7919
    2183 0.0004580852 1658.75712 2157.47882
    2078 0.000481232 1658.46464 2148.6078
    2061 0.0004852014 1658.17214 2136.73083
    2093 0.0004777831 1657.8796 2122.6533
    2092 0.0004780115 1657.58704 2107.29546
    2109 0.0004741584 1657.29444 2091.59028
    2102 0.0004757374 1657.00182 2076.34585
    1994 0.0005015045 1656.70917 2062.23932
    2067 0.0004837929 1656.41649 2049.76327
    2124 0.0004708098 1656.12379 2039.27776
    2083 0.0004800768 1655.83105 2030.99809
    2038 0.0004906771 1655.53829 2025.07232
    2069 0.0004833253 1655.24549 2021.5536
    2112 0.0004734848 1654.95267 2020.46982
    2005 0.0004987531 1654.65983 2021.76491
    2018 0.0004955401 1654.36695 2025.35222
    2085 0.0004796163 1654.07404 2031.04656
    2080 0.0004807692 1653.78111 2038.60917
    2042 0.000489716 1653.48815 2047.68888
    2188 0.0004570384 1653.19516 2057.83368
    2090 0.0004784689 1652.90215 2068.47816
    2074 0.0004821601 1652.6091 2078.96004
    2074 0.0004821601 1652.31603 2088.61026
    2190 0.000456621 1652.02294 2096.68438
    2163 0.0004623209 1651.72981 2102.53771
    2168 0.0004612546 1651.43666 2105.64875
    2121 0.0004714757 1651.14348 2105.69514
    2194 0.0004557885 1650.85027 2102.56694
    2157 0.0004636069 1650.55703 2096.39936
    2096 0.0004770992 1650.26377 2087.51613
    2091 0.0004782401 1649.97048 2076.37845
    2094 0.0004775549 1649.67717 2063.51557
    2191 0.0004564126 1649.38383 2049.42769
    1995 0.0005012531 1649.09046 2034.5511
    2096 0.0004770992 1648.79706 2019.27393
    2069 0.0004833253 1648.50364 2003.98514
    2064 0.0004844961 1648.21019 1989.1175
    1918 0.0005213764 1647.91671 1975.18119
    1997 0.0005007511 1647.62321 1962.59246
    1963 0.0005094244 1647.32968 1951.6592
    1986 0.0005035247 1647.03613 1942.5354
    1952 0.0005122951 1646.74255 1935.22471
    1901 0.0005260389 1646.44894 1929.59862
    1872 0.000534188 1646.15531 1925.41143
    1861 0.0005373455 1645.86165 1922.30822
    1845 0.0005420054 1645.56796 1919.83539
    1882 0.0005313496 1645.27425 1917.46726
    1949 0.0005130836 1644.98051 1914.7055
    1886 0.0005302227 1644.68675 1911.1977
    1951 0.0005125577 1644.39296 1906.82838
    1870 0.0005347594 1644.09915 1901.66867
    1930 0.0005181347 1643.80531 1895.85682
    1896 0.0005274262 1643.51144 1889.5168
    1907 0.0005243838 1643.21755 1882.74977
    1858 0.0005382131 1642.92364 1875.6618
    1864 0.0005364807 1642.6297 1868.37213
    1908 0.000524109 1642.33573 1861.01103
    1886 0.0005302227 1642.04174 1853.69945
    1846 0.0005417118 1641.74772 1846.53827
    1873 0.0005339028 1641.45368 1839.63285
    1872 0.000534188 1641.15962 1833.10519
    1837 0.0005443658 1640.86552 1827.12404
    1855 0.0005390836 1640.57141 1821.85487
    1800 0.0005555556 1640.27727 1817.4235
    1878 0.0005324814 1639.9831 1813.84291
    1736 0.0005760369 1639.68891 1811.00249
    1772 0.0005643341 1639.3947 1808.64776
    1784 0.0005605381 1639.10046 1806.44008
    1748 0.0005720824 1638.8062 1804.02872
    1754 0.0005701254 1638.51191 1801.1696
    1746 0.0005727377 1638.2176 1797.76597
    1802 0.000554939 1637.92326 1793.8371
    1789 0.0005589715 1637.6289 1789.46813
    1750 0.0005714286 1637.33452 1784.79537
    1760 0.0005681818 1637.04011 1780.01302
    1781 0.0005614823 1636.74568 1775.3337
    1816 0.0005506608 1636.45122 1770.9349
    1820 0.0005494505 1636.15674 1766.92169
    1748 0.0005720824 1635.86224 1763.33159
    1733 0.000577034 1635.56772 1760.15051
    1797 0.000556483 1635.27317 1757.33719
    1779 0.0005621135 1634.97859 1754.83601
    1739 0.0005750431 1634.684 1752.59281
    1766 0.0005662514 1634.38937 1750.55898
    1757 0.000569152 1634.09473 1748.70348
    1720 0.0005813953 1633.80006 1747.01502
    1799 0.0005558644 1633.50538 1745.50295
    1746 0.0005727377 1633.21066 1744.18794
    1716 0.0005827506 1632.91593 1743.08254
    1732 0.0005773672 1632.62117 1742.16195
    1724 0.0005800464 1632.32639 1741.34752
    1794 0.0005574136 1632.03158 1740.49614
    1734 0.0005767013 1631.73676 1739.44134
    1708 0.0005854801 1631.44191 1738.05512
    1744 0.0005733945 1631.14703 1736.32089
    1740 0.0005747126 1630.85214 1734.34431
    1765 0.0005665722 1630.55722 1732.30516
    1713 0.0005837712 1630.26228 1730.37937
    1757 0.000569152 1629.96732 1728.69279
    1668 0.0005995204 1629.67234 1727.30544
    1734 0.0005767013 1629.37733 1726.22428
    1775 0.0005633803 1629.0823 1725.41832
    1763 0.000567215 1628.78725 1724.83989
    1666 0.0006002401 1628.49218 1724.43735
    1853 0.0005396654 1628.19709 1724.16693
    1752 0.0005707763 1627.90197 1723.99823
    1794 0.0005574136 1627.60683 1723.91525
    1655 0.0006042296 1627.31167 1723.91524
    1725 0.0005797101 1627.01649 1724.00741
    1770 0.0005649718 1626.72129 1724.20913
    1738 0.000575374 1626.42607 1724.55028
    1754 0.0005701254 1626.13082 1725.06874
    1782 0.0005611672 1625.83556 1725.81141
    1736 0.0005760369 1625.54027 1726.82428
    1691 0.0005913661 1625.24496 1728.14529
    1680 0.0005952381 1624.94963 1729.79999
    1794 0.0005574136 1624.65428 1731.79473
    1806 0.0005537099 1624.35891 1734.12571
    1726 0.0005793743 1624.06352 1736.79751
    1740 0.0005747126 1623.7681 1739.8281
    1814 0.0005512679 1623.47267 1743.25602
    1824 0.0005482456 1623.17721 1747.12337
    1839 0.0005437738 1622.88174 1751.46974
    1783 0.0005608525 1622.58624 1756.32517
    1745 0.0005730659 1622.29072 1761.69908
    1770 0.0005649718 1621.99519 1767.5921
    1813 0.000551572 1621.69963 1773.97871
    1839 0.0005437738 1621.40405 1780.81704
    1780 0.0005617978 1621.10845 1788.02633
    1791 0.0005583473 1620.81284 1795.4934
    1779 0.0005621135 1620.5172 1803.05228
    1817 0.0005503577 1620.22154 1810.48829
    1741 0.0005743825 1619.92586 1817.52777
    1816 0.0005506608 1619.63016 1823.86637
    1726 0.0005793743 1619.33445 1829.18343
    1833 0.0005455537 1619.03871 1833.19599
    1826 0.0005476451 1618.74295 1835.69751
    1786 0.0005599104 1618.44717 1836.60889
    1836 0.0005446623 1618.15138 1835.99681
    1841 0.0005431831 1617.85556 1834.07731
    1821 0.0005491488 1617.55973 1831.18276
    1874 0.0005336179 1617.26387 1827.73088
    1814 0.0005512679 1616.968 1824.15882
    1845 0.0005420054 1616.67211 1820.90659
    1858 0.0005382131 1616.3762 1818.36177
    1871 0.0005344735 1616.08026 1816.86652
    1844 0.0005422993 1615.78432 1816.68079
    1889 0.0005293806 1615.48835 1818.00289
    1848 0.0005411255 1615.19236 1820.92611
    1872 0.000534188 1614.89635 1825.44798
    1794 0.0005574136 1614.60033 1831.40236
    1906 0.000524659 1614.30428 1838.42818
    1820 0.0005494505 1614.00822 1845.8746
    1909 0.0005238345 1613.71214 1852.80152
    1905 0.0005249344 1613.41604 1858.06324
    1866 0.0005359057 1613.11993 1860.61902
    1823 0.0005485464 1612.82379 1859.92356
    1844 0.0005422993 1612.52764 1856.12474
    1858 0.0005382131 1612.23146 1849.92561
    1828 0.000547046 1611.93527 1842.21664
    1891 0.0005288207 1611.63907 1833.76114
    1719 0.0005817336 1611.34284 1825.10069
    1874 0.0005336179 1611.0466 1816.56741
    1827 0.0005473454 1610.75034 1808.37734
    1879 0.000532198 1610.45406 1800.68381
    1837 0.0005443658 1610.15776 1793.62448
    1794 0.0005574136 1609.86145 1787.32616
    1873 0.0005339028 1609.56511 1781.92068
    1843 0.0005425936 1609.26876 1777.5172
    1730 0.0005780347 1608.9724 1774.20844
    1781 0.0005614823 1608.67601 1772.06706
    1822 0.0005488474 1608.37961 1771.13484
    1826 0.0005476451 1608.08319 1771.42828
    1863 0.0005367687 1607.78676 1772.91953
    1787 0.0005595971 1607.49031 1775.53179
    1893 0.000528262 1607.19384 1779.11948
    1873 0.0005339028 1606.89735 1783.44047
    1806 0.0005537099 1606.60085 1788.1333
    1863 0.0005367687 1606.30433 1792.69927
    1820 0.0005494505 1606.00779 1796.54166
    1870 0.0005347594 1605.71124 1799.0261
    1846 0.0005417118 1605.41467 1799.90964
    1883 0.0005310674 1605.11808 1799.16695
    1833 0.0005455537 1604.82148 1797.23458
    1896 0.0005274262 1604.52486 1794.7681
    1714 0.0005834306 1604.22823 1792.43809
    1887 0.0005299417 1603.93157 1790.78514
    1847 0.0005414185 1603.63491 1790.18216
    1765 0.0005665722 1603.33822 1790.84969
    1835 0.0005449591 1603.04152 1792.88607
    1781 0.0005614823 1602.74481 1796.29641
    1817 0.0005503577 1602.44808 1801.005
    1868 0.0005353319 1602.15133 1806.89068
    1882 0.0005313496 1601.85457 1813.78855
    1878 0.0005324814 1601.55779 1821.54557
    1906 0.000524659 1601.261 1830.02659
    1925 0.0005194805 1600.96419 1839.16537
    1935 0.0005167959 1600.66736 1848.94169
    1944 0.0005144033 1600.37052 1859.3879
    1892 0.0005285412 1600.07367 1870.50839
    1893 0.000528262 1599.7768 1882.35722
    1891 0.0005288207 1599.47991 1894.85695
    1991 0.0005022602 1599.18301 1907.89454
    1939 0.0005157298 1598.88609 1921.32809
    1974 0.0005065856 1598.58916 1935.00754
    1932 0.0005175983 1598.29222 1948.84486
    2013 0.000496771 1597.99526 1962.81953
    1957 0.0005109862 1597.69828 1977.02452
    1978 0.0005055612 1597.40129 1991.60992
    2040 0.0004901961 1597.10429 2006.75731
    2043 0.0004894763 1596.80727 2022.58282
    1987 0.0005032713 1596.51023 2039.11376
    1948 0.000513347 1596.21319 2056.21128
    2026 0.0004935834 1595.91612 2073.58941
    2081 0.0004805382 1595.61905 2090.76186
    2141 0.0004670715 1595.32196 2107.02151
    2113 0.0004732608 1595.02485 2121.32696
    2000 0.0005 1594.72773 2132.18926
    2109 0.0004741584 1594.4306 2137.78603
    2077 0.0004814636 1594.13345 2136.38708
    2088 0.0004789272 1593.83629 2127.15247
    2053 0.0004870921 1593.53912 2110.71778
    2051 0.000487567 1593.24193 2089.02441
    2002 0.0004995005 1592.94473 2064.58671
    2027 0.0004933399 1592.64751 2039.64464
    1990 0.0005025126 1592.35029 2015.84194
    1992 0.000502008 1592.05304 1994.13283
    1941 0.0005151984 1591.75579 1974.9906
    1928 0.0005186722 1591.45852 1958.51689
    1944 0.0005144033 1591.16124 1944.63352
    1978 0.0005055612 1590.86394 1933.15906
    1914 0.000522466 1590.56664 1923.89645
    1843 0.0005425936 1590.26931 1916.68475
    2039 0.0004904365 1589.97198 1911.38048
    1955 0.000511509 1589.67463 1907.88165
    1890 0.0005291005 1589.37727 1906.06536
    1836 0.0005446623 1589.0799 1905.80375
    1957 0.0005109862 1588.78252 1906.8986
    1904 0.0005252101 1588.48512 1909.1133
    1856 0.0005387931 1588.18771 1912.12092
    1925 0.0005194805 1587.89029 1915.53973
    1901 0.0005260389 1587.59285 1918.86359
    1889 0.0005293806 1587.2954 1921.44618
    1914 0.000522466 1586.99794 1922.40761
    1941 0.0005151984 1586.70047 1920.7021
    1906 0.000524659 1586.40299 1915.31349
    1907 0.0005243838 1586.10549 1905.69444
    1895 0.0005277045 1585.80799 1892.07737
    1816 0.0005506608 1585.51047 1875.44697
    1961 0.0005099439 1585.21293 1857.14008
    1773 0.0005640158 1584.91539 1838.43273
    1807 0.0005534034 1584.61784 1820.27364
    1812 0.0005518764 1584.32027 1803.26811
    1819 0.0005497526 1584.02269 1787.71637
    1817 0.0005503577 1583.7251 1773.72169
    1777 0.0005627462 1583.4275 1761.2439
    1769 0.0005652911 1583.12989 1750.17612
    1733 0.000577034 1582.83226 1740.37454
    1750 0.0005714286 1582.53463 1731.70909
    1747 0.0005724098 1582.23698 1724.08096
    1700 0.0005882353 1581.93933 1717.43209
    1578 0.0006337136 1581.64166 1711.73893
    1758 0.0005688282 1581.34398 1706.98791
    1727 0.0005790388 1581.04629 1703.14755
    1687 0.0005927682 1580.74859 1700.25521
    1726 0.0005793743 1580.45088 1698.29149
    1709 0.0005851375 1580.15316 1697.27154
    1723 0.0005803831 1579.85542 1697.22418
    1745 0.0005730659 1579.55768 1698.19112
    1805 0.0005540166 1579.25993 1700.22576
    1767 0.000565931 1578.96216 1703.37618
    1780 0.0005617978 1578.66439 1707.67677
    1804 0.0005543237 1578.36661 1713.15661
    1710 0.0005847953 1578.06881 1719.82783
    1810 0.0005524862 1577.77101 1727.7001
    1810 0.0005524862 1577.47319 1736.72822
    1781 0.0005614823 1577.17537 1746.76121
    1743 0.0005737235 1576.87753 1757.43291
    1775 0.0005633803 1576.57969 1768.0496
    1830 0.0005464481 1576.28183 1777.56427
    1859 0.0005379236 1575.98397 1784.63699
    1914 0.000522466 1575.6861 1787.95834
    1865 0.000536193 1575.38821 1786.67583
    1850 0.0005405405 1575.09032 1780.80841
    1863 0.0005367687 1574.79242 1771.18509
    1786 0.0005599104 1574.49451 1759.12142
    1855 0.0005390836 1574.19659 1745.98572
    1819 0.0005497526 1573.89866 1732.88995
    1742 0.0005740528 1573.60072 1720.62472
    1744 0.0005733945 1573.30277 1709.67252
    1695 0.0005899705 1573.00482 1700.31721
    1742 0.0005740528 1572.70685 1692.69165
    1740 0.0005747126 1572.40888 1686.84613
    1716 0.0005827506 1572.11089 1682.78798
    1723 0.0005803831 1571.8129 1680.49326
    1713 0.0005837712 1571.5149 1679.94013
    1772 0.0005643341 1571.21689 1681.10053
    1730 0.0005780347 1570.91887 1683.96154
    1720 0.0005813953 1570.62085 1688.51568
    1711 0.0005844535 1570.32281 1694.75393
    1781 0.0005614823 1570.02477 1702.65243
    1701 0.0005878895 1569.72672 1712.15363
    1747 0.0005724098 1569.42866 1723.12833
    1726 0.0005793743 1569.13059 1735.33215
    1743 0.0005737235 1568.83252 1748.34016
    1866 0.0005359057 1568.53444 1761.49115
    1859 0.0005379236 1568.23634 1773.87042
    1838 0.0005440696 1567.93825 1784.39422
    1797 0.000556483 1567.64014 1792.02636
    1887 0.0005299417 1567.34203 1796.0355
    1769 0.0005652911 1567.0439 1796.23267
    1776 0.0005630631 1566.74577 1792.91361
    1824 0.0005482456 1566.44764 1786.76366
    1791 0.0005583473 1566.14949 1778.66962
    1788 0.0005592841 1565.85134 1769.53648
    1793 0.0005577245 1565.55318 1760.16321
    1712 0.0005841121 1565.25502 1751.16713
    1681 0.000594884 1564.95684 1742.9697
    1795 0.0005571031 1564.65866 1735.81181
    1748 0.0005720824 1564.36048 1729.78172
    1769 0.0005652911 1564.06228 1724.85428
    1721 0.0005810575 1563.76408 1720.91137
    1744 0.0005733945 1563.46587 1717.79167
    1771 0.0005646527 1563.16766 1715.31543
    1686 0.0005931198 1562.86944 1713.32417
    1815 0.0005509642 1562.57121 1711.69289
    1790 0.0005586592 1562.27298 1710.34663
    1722 0.0005807201 1561.97474 1709.24749
    1742 0.0005740528 1561.67649 1708.38927
    1754 0.0005701254 1561.37824 1707.80617
    1657 0.0006035003 1561.07998 1707.52172
    1719 0.0005817336 1560.78171 1707.56267
    1774 0.0005636979 1560.48344 1707.91372
    1708 0.0005854801 1560.18516 1708.50827
    1667 0.00059988 1559.88688 1709.20159
    1765 0.0005665722 1559.58859 1709.79178
    1692 0.0005910165 1559.2903 1710.05132
    1631 0.0006131208 1558.99199 1709.79946
    1739 0.0005750431 1558.69369 1708.96192
    1592 0.0006281407 1558.39538 1707.60666
    1653 0.0006049607 1558.09706 1705.92596
    1715 0.0005830904 1557.79874 1704.17441
    1701 0.0005878895 1557.50041 1702.61117
    1792 0.0005580357 1557.20207 1701.44854
    1743 0.0005737235 1556.90373 1700.83882
    1656 0.0006038647 1556.60539 1700.87467
    1696 0.0005896226 1556.30704 1701.59199
    1707 0.0005858231 1556.00869 1702.98278
    1648 0.0006067961 1555.71033 1705.00593
    1765 0.0005665722 1555.41196 1707.60244
    1781 0.0005614823 1555.11359 1710.70605
    1678 0.0005959476 1554.81522 1714.25584
    1694 0.0005903188 1554.51684 1718.1946
    1709 0.0005851375 1554.21846 1722.46926
    1744 0.0005733945 1553.92007 1727.02605
    1756 0.0005694761 1553.62168 1731.81966
    1788 0.0005592841 1553.32328 1736.82597
    1762 0.0005675369 1553.02488 1742.07018
    1791 0.0005583473 1552.72648 1747.62936
    1784 0.0005605381 1552.42807 1753.63279
    1805 0.0005540166 1552.12965 1760.22131
    1792 0.0005580357 1551.83124 1767.52243
    1763 0.000567215 1551.53281 1775.60516
    1725 0.0005797101 1551.23439 1784.4745
    1778 0.0005624297 1550.93596 1794.04488
    1843 0.0005425936 1550.63753 1804.11949
    1747 0.0005724098 1550.33909 1814.38358
    1748 0.0005720824 1550.04065 1824.3893
    1914 0.000522466 1549.74221 1833.61242
    1863 0.0005367687 1549.44376 1841.5483
    1798 0.0005561735 1549.14531 1847.88301
    1907 0.0005243838 1548.84685 1852.6288
    1836 0.0005446623 1548.54839 1856.16481
    1896 0.0005274262 1548.24993 1859.15832
    1930 0.0005181347 1547.95147 1862.38042
    1989 0.0005027652 1547.653 1866.57754
    1964 0.000509165 1547.35453 1872.35007
    2012 0.0004970179 1547.05606 1880.15708
    1991 0.0005022602 1546.75758 1890.29598
    2022 0.0004945598 1546.4591 1902.93916
    1980 0.0005050505 1546.16062 1918.11175
    2089 0.0004786979 1545.86214 1935.6833
    2063 0.000484731 1545.56365 1955.34479
    2077 0.0004814636 1545.26516 1976.60256
    2155 0.0004640371 1544.96667 1998.8567
    2085 0.0004796163 1544.66817 2021.52749
    2221 0.0004502476 1544.36968 2044.28309
    2240 0.0004464286 1544.07118 2067.13457
    2203 0.0004539265 1543.77268 2090.47125
    2221 0.0004502476 1543.47417 2114.82867
    2326 0.0004299226 1543.17567 2140.59235
    2309 0.0004330879 1542.87716 2167.76342
    2211 0.000452284 1542.57865 2195.64559
    2323 0.0004304778 1542.28014 2222.77009
    2349 0.0004257131 1541.98163 2246.76836
    2282 0.0004382121 1541.68311 2264.7088
    2266 0.0004413063 1541.3846 2273.74792
    2320 0.0004310345 1541.08608 2272.24388
    2239 0.000446628 1540.78756 2260.37718
    2309 0.0004330879 1540.48904 2239.9886
    2309 0.0004330879 1540.19052 2213.71772
    2316 0.0004317789 1539.89199 2184.14197
    2215 0.0004514673 1539.59347 2153.39483
    2234 0.0004476276 1539.29494 2123.03201
    2200 0.0004545455 1538.99642 2094.17492
    2127 0.0004701457 1538.69789 2067.58759
    2102 0.0004757374 1538.39936 2043.76688
    2232 0.0004480287 1538.10083 2022.97013
    2103 0.0004755112 1537.8023 2005.25873
    2084 0.0004798464 1537.50377 1990.50674
    2116 0.0004725898 1537.20523 1978.4118
    2026 0.0004935834 1536.9067 1968.58159
    2137 0.0004679457 1536.60817 1960.57424
    2035 0.0004914005 1536.30964 1954.05988
    2106 0.0004748338 1536.0111 1948.86916
    2046 0.0004887586 1535.71257 1945.05885
    2102 0.0004757374 1535.41403 1942.77047
    2120 0.0004716981 1535.1155 1942.15969
    2022 0.0004945598 1534.81696 1943.18333
    1938 0.0005159959 1534.51843 1945.555
    1996 0.000501002 1534.21989 1948.60274
    2094 0.0004775549 1533.92136 1951.26298
    2074 0.0004821601 1533.62282 1952.19554
    1982 0.0005045409 1533.32429 1950.00407
    1998 0.0005005005 1533.02575 1943.76432
    2012 0.0004970179 1532.72722 1933.36009
    1981 0.0005047956 1532.42869 1919.47339
    1991 0.0005022602 1532.13015 1903.17321
    2006 0.0004985045 1531.83162 1885.55142
    1930 0.0005181347 1531.53309 1867.47156
    1916 0.0005219207 1531.23456 1849.55725
    1930 0.0005181347 1530.93603 1832.23716
    1865 0.000536193 1530.6375 1815.78508
    1845 0.0005420054 1530.33897 1800.38168
    1817 0.0005503577 1530.04044 1786.12706
    1725 0.0005797101 1529.74192 1773.08758
    1817 0.0005503577 1529.44339 1761.29466
    1797 0.000556483 1529.14487 1750.77854
    1774 0.0005636979 1528.84635 1741.53322
    1769 0.0005652911 1528.54782 1733.56602
    1808 0.0005530973 1528.2493 1726.80561
    1854 0.0005393743 1527.95079 1721.12655
    1727 0.0005790388 1527.65227 1716.29887
    1659 0.0006027728 1527.35375 1711.97265
    1762 0.0005675369 1527.05524 1707.66302
    1712 0.0005841121 1526.75673 1702.82377
    1676 0.0005966587 1526.45822 1696.9933
    1719 0.0005817336 1526.15971 1689.96235
    1705 0.0005865103 1525.8612 1681.86395
    1699 0.0005885815 1525.5627 1673.08493
    1734 0.0005767013 1525.2642 1664.11161
    1628 0.0006142506 1524.9657 1655.36566
    1680 0.0005952381 1524.6672 1647.15529
    1641 0.0006093845 1524.3687 1639.66002
    1647 0.0006071645 1524.07021 1632.96753
    1668 0.0005995204 1523.77172 1627.09961
    1579 0.0006333122 1523.47323 1622.03196
    1633 0.0006123699 1523.17475 1617.71336
    1646 0.0006075334 1522.87626 1614.07175
    1640 0.0006097561 1522.57778 1611.02752
    1672 0.0005980861 1522.2793 1608.49597
    1662 0.0006016847 1521.98083 1606.40398
    1633 0.0006123699 1521.68236 1604.67044
    1621 0.0006169031 1521.38389 1603.29523
    1650 0.0006060606 1521.08542 1602.23896
    1585 0.0006309148 1520.78696 1601.49876
    1563 0.0006397953 1520.4885 1601.07632
    1602 0.0006242197 1520.19005 1600.96751
    1629 0.0006138735 1519.89159 1601.14088
    1628 0.0006142506 1519.59314 1601.5275
    1561 0.000640615 1519.2947 1601.99802
    1632 0.0006127451 1518.99626 1602.35802
    1618 0.000618047 1518.69782 1602.35712
    1604 0.0006234414 1518.39938 1601.74527
    1677 0.0005963029 1518.10095 1600.35688
    1576 0.0006345178 1517.80252 1598.18191
    1580 0.0006329114 1517.5041 1595.36906
    1598 0.0006257822 1517.20568 1592.15224
    1571 0.0006365372 1516.90727 1588.76769
    1569 0.0006373486 1516.60886 1585.38272
    1624 0.0006157635 1516.31045 1582.13009
    1581 0.0006325111 1516.01205 1579.05836
    1605 0.000623053 1515.71365 1576.20242
    1616 0.0006188119 1515.41525 1573.58585
    1574 0.000635324 1515.11686 1571.2277
    1625 0.0006153846 1514.81848 1569.13931
    1631 0.0006131208 1514.5201 1567.31983
    1666 0.0006002401 1514.22172 1565.75844
    1682 0.0005945303 1513.92335 1564.43775
    1572 0.0006361323 1513.62498 1563.33743
    1567 0.0006381621 1513.32662 1562.42136
    1615 0.000619195 1513.02827 1561.69837
    1615 0.000619195 1512.72991 1561.14002
    1566 0.0006385696 1512.43157 1560.72997
    1499 0.0006671114 1512.13323 1560.45653
    1535 0.0006514658 1511.83489 1560.31117
    1626 0.0006150062 1511.53656 1560.28718
    1646 0.0006075334 1511.23823 1560.38089
    1578 0.0006337136 1510.93991 1560.59103
    1609 0.000621504 1510.6416 1560.91822
    1540 0.0006493506 1510.34329 1561.36496
    1617 0.0006184292 1510.04499 1561.93637
    1600 0.000625 1509.74669 1562.63854
    1608 0.0006218905 1509.4484 1563.47946
    1567 0.0006381621 1509.15011 1564.46642
    1560 0.0006410256 1508.85183 1565.6067
    1661 0.000602047 1508.55356 1566.90418
    1607 0.0006222775 1508.25529 1568.35339
    1567 0.0006381621 1507.95702 1569.96807
    1593 0.0006277464 1507.65877 1571.74529
    1623 0.0006161429 1507.36052 1573.69385
    1542 0.0006485084 1507.06228 1575.82878
    1580 0.0006329114 1506.76404 1578.17016
    1605 0.000623053 1506.46581 1580.73264
    1589 0.0006293266 1506.16758 1583.52526
    1612 0.0006203474 1505.86937 1586.54546
    1591 0.0006285355 1505.57116 1589.78156
    1640 0.0006097561 1505.27295 1593.21003
    1640 0.0006097561 1504.97476 1596.80378
    1629 0.0006138735 1504.67656 1600.53127
    1542 0.0006485084 1504.37838 1604.3625
    1591 0.0006285355 1504.08021 1608.25812
    1624 0.0006157635 1503.78204 1612.16799
    1659 0.0006027728 1503.48387 1616.02202
    1615 0.000619195 1503.18572 1619.73958
    1590 0.0006289308 1502.88757 1623.23935
    1618 0.000618047 1502.58943 1626.44921
    1700 0.0005882353 1502.2913 1629.32633
    1658 0.0006031363 1501.99317 1631.85733
    1641 0.0006093845 1501.69506 1634.06239
    1621 0.0006169031 1501.39695 1635.98169
    1615 0.000619195 1501.09884 1637.65582
    1691 0.0005913661 1500.80075 1639.14405
    1599 0.0006253909 1500.50266 1640.45951
    1638 0.0006105006 1500.20458 1641.59551
    1700 0.0005882353 1499.90651 1642.52205
    1601 0.0006246096 1499.60845 1643.18764
    1606 0.000622665 1499.31039 1643.53055
    1653 0.0006049607 1499.01235 1643.50454
    1668 0.0005995204 1498.71431 1643.06545
    1675 0.0005970149 1498.41628 1642.19491
    1649 0.0006064281 1498.11826 1640.89737
    1659 0.0006027728 1497.82024 1639.20442
    1642 0.0006090134 1497.52224 1637.17784
    1590 0.0006289308 1497.22424 1634.91583
    1592 0.0006281407 1496.92626 1632.53303
    1613 0.0006199628 1496.62828 1630.16233
    1703 0.0005871991 1496.33031 1627.93175
    1611 0.0006207325 1496.03235 1625.95204
    1664 0.0006009615 1495.7344 1624.30787
    1601 0.0006246096 1495.43645 1623.04287
    1588 0.0006297229 1495.13852 1622.18354
    1607 0.0006222775 1494.8406 1621.71257
    1679 0.0005955926 1494.54268 1621.60293
    1564 0.0006393862 1494.24477 1621.82118
    1612 0.0006203474 1493.94688 1622.33275
    1579 0.0006333122 1493.64899 1623.1152
    1518 0.0006587615 1493.35111 1624.12898
    1722 0.0005807201 1493.05324 1625.32065
    1632 0.0006127451 1492.75539 1626.5859
    1631 0.0006131208 1492.45754 1627.75804
    1672 0.0005980861 1492.1597 1628.61123
    1618 0.000618047 1491.86187 1628.90386
    1677 0.0005963029 1491.56405 1628.46212
    1634 0.0006119951 1491.26624 1627.26226
    1622 0.0006165228 1490.96844 1625.40648
    1517 0.0006591958 1490.67065 1623.07184
    1642 0.0006090134 1490.37287 1620.42684
    1593 0.0006277464 1490.0751 1617.60153
    1632 0.0006127451 1489.77735 1614.68232
    1576 0.0006345178 1489.4796 1611.72774
    1641 0.0006093845 1489.18186 1608.77911
    1578 0.0006337136 1488.88413 1605.87513
    1588 0.0006297229 1488.58642 1603.05161
    1587 0.0006301197 1488.28871 1600.34317
    1588 0.0006297229 1487.99102 1597.77884
    1624 0.0006157635 1487.69333 1595.37886
    1590 0.0006289308 1487.39566 1593.16135
    1538 0.0006501951 1487.098 1591.14695
    1513 0.0006609385 1486.80035 1589.3674
    1535 0.0006514658 1486.50271 1587.86164
    1542 0.0006485084 1486.20508 1586.67297
    1533 0.0006523157 1485.90746 1585.83422
    1593 0.0006277464 1485.60986 1585.37182
    1601 0.0006246096 1485.31226 1585.28986
    1598 0.0006257822 1485.01468 1585.57262
    1556 0.0006426735 1484.71711 1586.17419
    1599 0.0006253909 1484.41955 1587.02787
    1569 0.0006373486 1484.122 1588.0155
    1565 0.0006389776 1483.82446 1588.9865
    1572 0.0006361323 1483.52693 1589.77908
    1606 0.000622665 1483.22942 1590.26033
    1551 0.0006447453 1482.93192 1590.3748
    1608 0.0006218905 1482.63443 1590.15245
    1639 0.0006101281 1482.33695 1589.68228
    1571 0.0006365372 1482.03949 1589.07676
    1585 0.0006309148 1481.74204 1588.43594
    1624 0.0006157635 1481.44459 1587.84441
    1612 0.0006203474 1481.14717 1587.37431
    1628 0.0006142506 1480.84975 1587.08555
    1649 0.0006064281 1480.55235 1587.03302
    1579 0.0006333122 1480.25496 1587.26223
    1507 0.00066357 1479.95758 1587.81576
    1637 0.0006108735 1479.66021 1588.72473
    1612 0.0006203474 1479.36286 1590.02678
    1665 0.0006006006 1479.06552 1591.74694
    1611 0.0006207325 1478.76819 1593.91976
    1613 0.0006199628 1478.47088 1596.58497
    1650 0.0006060606 1478.17358 1599.78775
    1524 0.000656168 1477.87629 1603.57673
    1588 0.0006297229 1477.57901 1607.99428
    1589 0.0006293266 1477.28175 1613.0708
    1607 0.0006222775 1476.98451 1618.8215
    1683 0.0005941771 1476.68727 1625.23603
    1606 0.000622665 1476.39005 1632.27361
    1587 0.0006301197 1476.09284 1639.8577
    1675 0.0005970149 1475.79565 1647.86622
    1616 0.0006188119 1475.49847 1656.13598
    1709 0.0005851375 1475.2013 1664.46248
    1764 0.0005668934 1474.90415 1672.6292
    1645 0.0006079027 1474.60701 1680.42131
    1701 0.0005878895 1474.30988 1687.66219
    1709 0.0005851375 1474.01277 1694.21636
    1677 0.0005963029 1473.71567 1699.98322
    1738 0.000575374 1473.41859 1704.91266
    1696 0.0005896226 1473.12152 1708.96854
    1786 0.0005599104 1472.82447 1712.16474
    1734 0.0005767013 1472.52743 1714.57664
    1604 0.0006234414 1472.2304 1716.34982
    1730 0.0005780347 1471.93339 1717.70349
    1719 0.0005817336 1471.63639 1718.91793
    1720 0.0005813953 1471.33941 1720.34012
    1722 0.0005807201 1471.04244 1722.37332
    1765 0.0005665722 1470.74549 1725.51118
    1686 0.0005931198 1470.44855 1730.37316
    1721 0.0005810575 1470.15163 1737.77038
    1731 0.0005777008 1469.85472 1748.81872
    1829 0.0005467469 1469.55783 1765.0037
    1775 0.0005633803 1469.26095 1788.26234
    1766 0.0005662514 1468.96409 1820.90053
    1894 0.0005279831 1468.66724 1865.53608
    1980 0.0005050505 1468.37041 1924.76055
    2059 0.0004856727 1468.0736 2000.90732
    2052 0.0004873294 1467.77679 2095.45178
    2234 0.0004476276 1467.48001 2208.62892
    2459 0.0004066694 1467.18324 2338.56322
    2538 0.000394011 1466.88648 2480.68449
    2668 0.0003748126 1466.58975 2626.334
    2877 0.0003475843 1466.29302 2761.94449
    2839 0.0003522367 1465.99632 2869.05876
    2846 0.0003513703 1465.69963 2927.933
    2909 0.0003437607 1465.40295 2925.54935
    2766 0.0003615329 1465.10629 2862.60352
    2691 0.0003716091 1464.80965 2753.04034
    2646 0.0003779289 1464.51302 2616.63532
    2567 0.0003895598 1464.21641 2471.25908
    2470 0.0004048583 1463.91982 2329.95007
    2206 0.0004533092 1463.62324 2200.68262
    2180 0.0004587156 1463.32668 2087.8224
    1972 0.0005070994 1463.03014 1992.91521
    1990 0.0005025126 1462.73361 1915.76463
    1802 0.000554939 1462.4371 1854.87014
    1825 0.0005479452 1462.1406 1808.17545
    1874 0.0005336179 1461.84413 1773.4076
    1729 0.000578369 1461.54767 1748.52644
    1812 0.0005518764 1461.25122 1731.98201
    1754 0.0005701254 1460.9548 1722.80489
    1780 0.0005617978 1460.65839 1720.66437
    1712 0.0005841121 1460.362 1725.77629
    1709 0.0005851375 1460.06562 1738.76262
    1809 0.0005527916 1459.76926 1760.4684
    1888 0.000529661 1459.47292 1791.6828
    1817 0.0005503577 1459.1766 1832.91405
    1866 0.0005359057 1458.8803 1883.99789
    1931 0.0005178664 1458.58401 1943.82577
    2033 0.0004918839 1458.28774 2009.84867
    2059 0.0004856727 1457.99149 2077.46335
    2200 0.0004545455 1457.69525 2139.60145
    2143 0.0004666356 1457.39904 2186.77843
    2170 0.0004608295 1457.10284 2209.32802
    2253 0.0004438526 1456.80666 2201.33858
    2245 0.0004454343 1456.5105 2163.97996
    2167 0.0004614675 1456.21435 2104.79268
    2144 0.0004664179 1455.91823 2033.64261
    2139 0.0004675082 1455.62212 1959.28199
    1979 0.0005053057 1455.32603 1887.81382
    1909 0.0005238345 1455.02996 1823.00529
    1922 0.0005202914 1454.73391 1766.70697
    1724 0.0005800464 1454.43788 1719.5295
    1842 0.0005428882 1454.14186 1681.12783
    1713 0.0005837712 1453.84586 1650.59072
    1611 0.0006207325 1453.54989 1626.73796
    1610 0.000621118 1453.25393 1608.29501
    1594 0.0006273526 1452.95799 1594.11192
    1637 0.0006108735 1452.66207 1583.2154
    1584 0.0006313131 1452.36617 1574.8679
    1591 0.0006285355 1452.07028 1568.5313
    1526 0.000655308 1451.77442 1563.84703
    1550 0.0006451613 1451.47858 1560.57417
    1542 0.0006485084 1451.18275 1558.55972
    1668 0.0005995204 1450.88695 1557.6863
    1613 0.0006199628 1450.59116 1557.85114
    1580 0.0006329114 1450.2954 1558.92403
    1587 0.0006301197 1449.99965 1560.7282
    1587 0.0006301197 1449.70392 1562.99452
    1577 0.0006341154 1449.40822 1565.34878
    1578 0.0006337136 1449.11253 1567.30233
    1548 0.0006459948 1448.81686 1568.34741
    1544 0.0006476684 1448.52121 1568.1167
    1535 0.0006514658 1448.22559 1566.55008
    1618 0.000618047 1447.92998 1563.92446
    1650 0.0006060606 1447.63439 1560.70014
    1583 0.0006317119 1447.33883 1557.35821
    1600 0.000625 1447.04328 1554.27559
    1550 0.0006451613 1446.74775 1551.69506
    1548 0.0006459948 1446.45225 1549.75155
    1564 0.0006393862 1446.15676 1548.49346
    1565 0.0006389776 1445.8613 1547.90767
    1554 0.0006435006 1445.56585 1547.91564
    1592 0.0006281407 1445.27043 1548.38488
    1597 0.0006261741 1444.97503 1549.12165
    1598 0.0006257822 1444.67965 1549.90026
    1517 0.0006591958 1444.38429 1550.50698
    1562 0.0006402049 1444.08895 1550.82964
    1543 0.0006480881 1443.79363 1550.9076
    1606 0.000622665 1443.49833 1550.91884
    1584 0.0006313131 1443.20305 1551.09435
    1563 0.0006397953 1442.9078 1551.64083
    1549 0.0006455778 1442.61257 1552.73551
    1634 0.0006119951 1442.31735 1554.47328
    1606 0.000622665 1442.02216 1556.89997
    1535 0.0006514658 1441.72699 1560.00821
    1566 0.0006385696 1441.43185 1563.72852
    1548 0.0006459948 1441.13672 1567.92685
    1528 0.0006544503 1440.84162 1572.39095
    1584 0.0006313131 1440.54654 1576.83166
    1571 0.0006365372 1440.25147 1580.91688
    1610 0.000621118 1439.95644 1584.34812
    1629 0.0006138735 1439.66142 1586.95794
    1680 0.0005952381 1439.36643 1588.74648
    1575 0.0006349206 1439.07145 1589.84587
    1651 0.0006056935 1438.7765 1590.42604
    1582 0.0006321113 1438.48158 1590.64128
    1668 0.0005995204 1438.18667 1590.60326
    1634 0.0006119951 1437.89179 1590.39635
    1600 0.000625 1437.59693 1590.08398
    1580 0.0006329114 1437.30209 1589.71627
    1699 0.0005885815 1437.00728 1589.31501
    1615 0.000619195 1436.71249 1588.85865
    1589 0.0006293266 1436.41772 1588.2742
    1568 0.0006377551 1436.12297 1587.42512
    1621 0.0006169031 1435.82825 1586.15385
    1657 0.0006035003 1435.53355 1584.36526
    1583 0.0006317119 1435.23887 1582.09498
    1614 0.0006195787 1434.94422 1579.52987
    1557 0.0006422608 1434.64958 1576.95101
    1600 0.000625 1434.35498 1574.64338
    1664 0.0006009615 1434.06039 1572.84867
    1555 0.0006430868 1433.76583 1571.75748
    1659 0.0006027728 1433.47129 1571.51224
    1660 0.0006024096 1433.17678 1572.22757
    1612 0.0006203474 1432.88229 1573.99795
    1642 0.0006090134 1432.58782 1576.90811
    1658 0.0006031363 1432.29338 1581.03968
    1616 0.0006188119 1431.99896 1586.46505
    1646 0.0006075334 1431.70457 1593.25901
    1650 0.0006060606 1431.4102 1601.46521
    1595 0.0006269592 1431.11585 1611.14369
    1639 0.0006101281 1430.82153 1622.28154
    1618 0.000618047 1430.52723 1634.82863
    1613 0.0006199628 1430.23296 1648.64932
    1601 0.0006246096 1429.93871 1663.50964
    1689 0.0005920663 1429.64448 1679.02532
    1703 0.0005871991 1429.35028 1694.6575
    1742 0.0005740528 1429.0561 1709.68837
    1734 0.0005767013 1428.76195 1723.26452
    1787 0.0005595971 1428.46782 1734.41092
    1709 0.0005851375 1428.17372 1742.11764
    1701 0.0005878895 1427.87964 1745.44677
    1765 0.0005665722 1427.58559 1743.78154
    1717 0.0005824112 1427.29156 1737.08477
    1689 0.0005920663 1426.99756 1725.99679
    1759 0.0005685048 1426.70358 1711.64655
    1707 0.0005858231 1426.40963 1695.35287
    1706 0.0005861665 1426.1157 1678.32399
    1660 0.0006024096 1425.8218 1661.53329
    1721 0.0005810575 1425.52792 1645.65634
    1693 0.0005906675 1425.23407 1631.15393
    1592 0.0006281407 1424.94025 1618.26714
    1674 0.0005973716 1424.64645 1607.12002
    1642 0.0006090134 1424.35267 1597.7341
    1582 0.0006321113 1424.05892 1590.08309
    1645 0.0006079027 1423.7652 1584.11852
    1616 0.0006188119 1423.4715 1579.77291
    1632 0.0006127451 1423.17783 1576.99045
    1681 0.000594884 1422.88419 1575.71574
    1647 0.0006071645 1422.59057 1575.90691
    1518 0.0006587615 1422.29697 1577.51685
    1650 0.0006060606 1422.00341 1580.49736
    1618 0.000618047 1421.70987 1584.77171
    1644 0.0006082725 1421.41635 1590.2355
    1599 0.0006253909 1421.12286 1596.71996
    1551 0.0006447453 1420.8294 1603.99009
    1644 0.0006082725 1420.53597 1611.71544
    1601 0.0006246096 1420.24256 1619.48608
    1581 0.0006325111 1419.94918 1626.80885
    1678 0.0005959476 1419.65582 1633.14591
    1682 0.0005945303 1419.36249 1637.93601
    1663 0.0006013229 1419.06919 1640.67547
    1706 0.0005861665 1418.77592 1641.05704
    1599 0.0006253909 1418.48267 1639.07556
    1642 0.0006090134 1418.18945 1635.03651
    1614 0.0006195787 1417.89626 1629.44741
    1607 0.0006222775 1417.60309 1622.84071
    1590 0.0006289308 1417.30996 1615.67777
    1632 0.0006127451 1417.01684 1608.2921
    1697 0.0005892752 1416.72376 1600.91497
    1679 0.0005955926 1416.43071 1593.69123
    1582 0.0006321113 1416.13768 1586.71845
    1691 0.0005913661 1415.84468 1580.05848
    1622 0.0006165228 1415.5517 1573.76102
    1616 0.0006188119 1415.25876 1567.86175
    1608 0.0006218905 1414.96584 1562.39323
    1588 0.0006297229 1414.67295 1557.38182
    1631 0.0006131208 1414.38009 1552.84818
    1645 0.0006079027 1414.08726 1548.80487
    1549 0.0006455778 1413.79445 1545.25724
    1508 0.00066313 1413.50167 1542.20079
    1579 0.0006333122 1413.20893 1539.62074
    1549 0.0006455778 1412.9162 1537.49301
    1533 0.0006523157 1412.62351 1535.79575
    1617 0.0006184292 1412.33085 1534.49495
    1624 0.0006157635 1412.03821 1533.55312
    1635 0.0006116208 1411.74561 1532.94078
    1494 0.000669344 1411.45303 1532.62907
    1601 0.0006246096 1411.16048 1532.59671
    1642 0.0006090134 1410.86796 1532.82528
    1608 0.0006218905 1410.57547 1533.29892
    1572 0.0006361323 1410.28301 1533.99929
    1501 0.0006662225 1409.99058 1534.90045
    1594 0.0006273526 1409.69817 1535.96496
    1541 0.0006489293 1409.4058 1537.13849
    1588 0.0006297229 1409.11345 1538.34835
    1609 0.000621504 1408.82113 1539.50338
    1618 0.000618047 1408.52885 1540.50313
    1534 0.0006518905 1408.23659 1541.24376
    1612 0.0006203474 1407.94436 1541.64029
    1558 0.0006418485 1407.65216 1541.64476
    1584 0.0006313131 1407.36 1541.24471
    1506 0.0006640106 1407.06786 1540.46688
    1613 0.0006199628 1406.77575 1539.36381
    1589 0.0006293266 1406.48367 1537.9977
    1574 0.000635324 1406.19162 1536.4314
    1569 0.0006373486 1405.8996 1534.72104
    1556 0.0006426735 1405.60761 1532.91565
    1582 0.0006321113 1405.31565 1531.05534
    1547 0.0006464124 1405.02372 1529.17482
    1542 0.0006485084 1404.73182 1527.3008
    1489 0.0006715917 1404.43996 1525.45959
    1566 0.0006385696 1404.14812 1523.674
    1591 0.0006285355 1403.85631 1521.97017
    1602 0.0006242197 1403.56453 1520.37266
    1589 0.0006293266 1403.27279 1518.90532
    1561 0.000640615 1402.98107 1517.58667
    1591 0.0006285355 1402.68939 1516.42423
    1563 0.0006397953 1402.39773 1515.41396
    1531 0.0006531679 1402.10611 1514.53303
    1579 0.0006333122 1401.81452 1513.74287
    1614 0.0006195787 1401.52296 1512.9865
    1583 0.0006317119 1401.23143 1512.19953
    1559 0.0006414368 1400.93993 1511.31695
    1613 0.0006199628 1400.64846 1510.28318
    1511 0.0006618134 1400.35703 1509.0622
    1501 0.0006662225 1400.06562 1507.64417
    1488 0.000672043 1399.77425 1506.04008
    1506 0.0006640106 1399.48291 1504.28175
    1591 0.0006285355 1399.1916 1502.41066
    1596 0.0006265664 1398.90032 1500.47969
    1548 0.0006459948 1398.60907 1498.54418
    1472 0.0006793478 1398.31786 1496.66116
    1527 0.0006548788 1398.02667 1494.8823
    1525 0.0006557377 1397.73552 1493.2506
    1518 0.0006587615 1397.4444 1491.79798
    1534 0.0006518905 1397.15332 1490.54601
    1431 0.000698812 1396.86226 1489.51037
    1556 0.0006426735 1396.57124 1488.70089
    1519 0.0006583278 1396.28025 1488.12696
    1493 0.0006697924 1395.98929 1487.79649
    1596 0.0006265664 1395.69837 1487.72081
    1532 0.0006527415 1395.40747 1487.91269
    1485 0.0006734007 1395.11661 1488.39034
    1497 0.0006680027 1394.82578 1489.1724
    1457 0.0006863418 1394.53499 1490.28045
    1618 0.000618047 1394.24423 1491.73044
    1495 0.0006688963 1393.9535 1493.53289
    1533 0.0006523157 1393.6628 1495.68463
    1473 0.0006788866 1393.37214 1498.16593
    1513 0.0006609385 1393.08151 1500.93669
    1476 0.0006775068 1392.79091 1503.93724
    1503 0.000665336 1392.50035 1507.08339
    1509 0.0006626905 1392.20982 1510.26793
    1522 0.0006570302 1391.91932 1513.36853
    1500 0.0006666667 1391.62885 1516.24498
    1566 0.0006385696 1391.33842 1518.75034
    1539 0.0006497726 1391.04803 1520.73434
    1481 0.0006752194 1390.75766 1522.0587
    1547 0.0006464124 1390.46733 1522.61465
    1541 0.0006489293 1390.17704 1522.34282
    1452 0.0006887052 1389.88677 1521.24577
    1554 0.0006435006 1389.59655 1519.39298
    1542 0.0006485084 1389.30635 1516.91139
    1546 0.0006468305 1389.01619 1513.9741
    1557 0.0006422608 1388.72607 1510.77774
    1483 0.0006743088 1388.43597 1507.522
    1580 0.0006329114 1388.14592 1504.38536
    1477 0.0006770481 1387.85589 1501.51938
    1547 0.0006464124 1387.5659 1499.03787
    1527 0.0006548788 1387.27595 1497.02715
    1589 0.0006293266 1386.98603 1495.54017
    1507 0.00066357 1386.69614 1494.60713
    1517 0.0006591958 1386.40629 1494.23535
    1584 0.0006313131 1386.11647 1494.41629
    1524 0.000656168 1385.82669 1495.12658
    1532 0.0006527415 1385.53695 1496.33356
    1539 0.0006497726 1385.24723 1497.94778
    1521 0.0006574622 1384.95756 1500.03
    1549 0.0006455778 1384.66792 1502.48769
    1581 0.0006325111 1384.37831 1505.27434
    1511 0.0006618134 1384.08874 1508.33794
    1513 0.0006609385 1383.7992 1511.60833
    1529 0.0006540222 1383.5097 1514.99377
    1577 0.0006341154 1383.22024 1518.37454
    1550 0.0006451613 1382.93081 1521.60504
    1557 0.0006422608 1382.64141 1524.52116
    1564 0.0006393862 1382.35205 1526.9609
    1550 0.0006451613 1382.06273 1528.77925
    1561 0.000640615 1381.77344 1529.87146
    1564 0.0006393862 1381.48419 1530.18447
    1620 0.000617284 1381.19498 1529.73081
    1605 0.000623053 1380.9058 1528.57868
    1601 0.0006246096 1380.61665 1526.85536
    1532 0.0006527415 1380.32754 1524.71142
    1617 0.0006184292 1380.03847 1522.31887
    1525 0.0006557377 1379.74944 1519.84879
    1527 0.0006548788 1379.46044 1517.46637
    1566 0.0006385696 1379.17148 1515.32145
    1566 0.0006385696 1378.88255 1513.55441
    1617 0.0006184292 1378.59366 1512.29567
    1568 0.0006377551 1378.30481 1511.65023
    1499 0.0006671114 1378.01599 1511.79858
    1600 0.000625 1377.72721 1512.84971
    1559 0.0006414368 1377.43847 1514.93602
    1560 0.0006410256 1377.14977 1518.19031
    1575 0.0006349206 1376.8611 1522.73196
    1558 0.0006418485 1376.57246 1528.66308
    1595 0.0006269592 1376.28387 1536.04792
    1531 0.0006531679 1375.99531 1544.90287
    1614 0.0006195787 1375.70679 1555.17412
    1514 0.000660502 1375.41831 1566.69069
    1662 0.0006016847 1375.12986 1579.14307
    1664 0.0006009615 1374.84146 1591.99157
    1657 0.0006035003 1374.55308 1604.4384
    1576 0.0006345178 1374.26475 1615.41429
    1610 0.000621118 1373.97646 1623.70447
    1532 0.0006527415 1373.6882 1628.28707
    1585 0.0006309148 1373.39998 1628.68186
    1534 0.0006518905 1373.11179 1625.13785
    1667 0.00059988 1372.82365 1618.49306
    1512 0.0006613757 1372.53554 1609.79963
    1618 0.000618047 1372.24748 1600.02623
    1559 0.0006414368 1371.95944 1589.89923
    1650 0.0006060606 1371.67145 1579.92418
    1488 0.000672043 1371.3835 1570.39752
    1578 0.0006337136 1371.09558 1561.48239
    1567 0.0006381621 1370.80771 1553.24463
    1549 0.0006455778 1370.51987 1545.68414
    1485 0.0006734007 1370.23207 1538.77424
    1543 0.0006480881 1369.94431 1532.45934
    1532 0.0006527415 1369.65658 1526.69093
    1398 0.0007153076 1369.3689 1521.43395
    1499 0.0006671114 1369.08125 1516.68403
    1494 0.000669344 1368.79365 1512.45937
    1475 0.0006779661 1368.50608 1508.8042
    1531 0.0006531679 1368.21855 1505.78099
    1505 0.0006644518 1367.93106 1503.46323
    1464 0.0006830601 1367.64361 1501.9254
    1522 0.0006570302 1367.3562 1501.22326
    1451 0.0006891799 1367.06883 1501.39726
    1558 0.0006418485 1366.78149 1502.44532
    1536 0.0006510417 1366.4942 1504.31666
    1529 0.0006540222 1366.20695 1506.87119
    1457 0.0006863418 1365.91973 1509.8756
    1436 0.0006963788 1365.63256 1512.95678
    1499 0.0006671114 1365.34542 1515.61122
    1453 0.0006882312 1365.05833 1517.25476
    1463 0.000683527 1364.77127 1517.3935
    1568 0.0006377551 1364.48426 1515.78739
    1495 0.0006688963 1364.19728 1512.54812
    1503 0.000665336 1363.91035 1508.05773
    1466 0.0006821282 1363.62345 1502.80007
    1499 0.0006671114 1363.3366 1497.18684
    1453 0.0006882312 1363.04979 1491.49424
    1492 0.0006702413 1362.76301 1485.86606
    1450 0.0006896552 1362.47628 1480.36857
    1452 0.0006887052 1362.18958 1475.0562
    1465 0.0006825939 1361.90293 1469.96992
    1513 0.0006609385 1361.61632 1465.15554
    1422 0.0007032349 1361.32975 1460.65064
    1428 0.0007002801 1361.04322 1456.46588
    1464 0.0006830601 1360.75673 1452.59688
    1469 0.0006807352 1360.47028 1449.0271
    1424 0.0007022472 1360.18387 1445.73679
    1358 0.000736377 1359.8975 1442.70928
    1400 0.0007142857 1359.61118 1439.92791
    1490 0.0006711409 1359.32489 1437.37925
    1425 0.0007017544 1359.03865 1435.05221
    1425 0.0007017544 1358.75244 1432.93993
    1411 0.0007087172 1358.46628 1431.03613
    1425 0.0007017544 1358.18016 1429.3382
    1351 0.0007401925 1357.89409 1427.84364
    1426 0.0007012623 1357.60805 1426.55716
    1364 0.0007331378 1357.32205 1425.48508
    1403 0.0007127584 1357.0361 1424.64038
    1476 0.0006775068 1356.75019 1424.03959
    1424 0.0007022472 1356.46432 1423.70783
    1478 0.00067659 1356.17849 1423.67506
    1494 0.000669344 1355.89271 1423.97134
    1475 0.0006779661 1355.60696 1424.61419
    1429 0.0006997901 1355.32126 1425.61988
    1455 0.0006872852 1355.0356 1426.96958
    1422 0.0007032349 1354.74999 1428.60818
    1378 0.0007256894 1354.46441 1430.42947
    1374 0.000727802 1354.17888 1432.25584
    1450 0.0006896552 1353.89339 1433.84623
    1476 0.0006775068 1353.60794 1434.9132
    1384 0.0007225434 1353.32254 1435.18618
    1426 0.0007012623 1353.03718 1434.48974
    1403 0.0007127584 1352.75186 1432.81134
    1429 0.0006997901 1352.46658 1430.30695
    1409 0.0007097232 1352.18135 1427.24548
    1436 0.0006963788 1351.89616 1423.93334
    1392 0.0007183908 1351.61101 1420.63532
    1393 0.0007178751 1351.32591 1417.5413
    1400 0.0007142857 1351.04084 1414.75569
    1449 0.0006901311 1350.75583 1412.31171
    1428 0.0007002801 1350.47085 1410.17863
    1384 0.0007225434 1350.18592 1408.29469
    1402 0.0007132668 1349.90103 1406.59842
    1426 0.0007012623 1349.61619 1405.05109
    1374 0.000727802 1349.33139 1403.64003
    1394 0.0007173601 1349.04663 1402.35584
    1440 0.0006944444 1348.76192 1401.17849
    1376 0.0007267442 1348.47725 1400.08525
    1378 0.0007256894 1348.19262 1399.05587
    1413 0.0007077141 1347.90804 1398.08839
    1443 0.0006930007 1347.6235 1397.20502
    1376 0.0007267442 1347.33901 1396.4416
    1434 0.0006973501 1347.05456 1395.84089
    1376 0.0007267442 1346.77015 1395.43911
    1414 0.0007072136 1346.48579 1395.26176
    1402 0.0007132668 1346.20148 1395.31526
    1350 0.0007407407 1345.9172 1395.58821
    1349 0.0007412898 1345.63298 1396.04381
    1435 0.0006968641 1345.34879 1396.61545
    1432 0.000698324 1345.06465 1397.20411
    1385 0.0007220217 1344.78056 1397.67674
    1401 0.0007137759 1344.49651 1397.88763
    1397 0.0007158196 1344.21251 1397.70574
    1447 0.000691085 1343.92855 1397.0549
    1396 0.0007163324 1343.64463 1395.93932
    1296 0.0007716049 1343.36076 1394.43767
    1408 0.0007102273 1343.07694 1392.6704
    1340 0.0007462687 1342.79316 1390.75866
    1337 0.0007479432 1342.50942 1388.80304
    1452 0.0006887052 1342.22574 1386.87177
    1342 0.0007451565 1341.94209 1385.0013
    1394 0.0007173601 1341.65849 1383.20463
    1425 0.0007017544 1341.37494 1381.48095
    1362 0.0007342144 1341.09144 1379.81989
    1354 0.0007385524 1340.80797 1378.21718
    1420 0.0007042254 1340.52456 1376.67778
    1347 0.0007423905 1340.24119 1375.20956
    1296 0.0007716049 1339.95787 1373.81589
    1405 0.0007117438 1339.67459 1372.49058
    1381 0.000724113 1339.39136 1371.22352
    1430 0.0006993007 1339.10817 1370.008
    1378 0.0007256894 1338.82503 1368.84628
    1378 0.0007256894 1338.54194 1367.74783
    1362 0.0007342144 1338.25889 1366.72567
    1360 0.0007352941 1337.97589 1365.7913
    1367 0.0007315289 1337.69294 1364.95225
    1350 0.0007407407 1337.41003 1364.21067
    1336 0.000748503 1337.12717 1363.56403
    1345 0.0007434944 1336.84435 1363.00586
    1394 0.0007173601 1336.56159 1362.52748
    1318 0.0007587253 1336.27886 1362.11851
    1308 0.000764526 1335.99619 1361.76774
    1306 0.0007656968 1335.71356 1361.46382
    1362 0.0007342144 1335.43098 1361.19631
    1334 0.0007496252 1335.14845 1360.95563
    1341 0.0007457122 1334.86596 1360.73321
    1390 0.0007194245 1334.58352 1360.52147
    1292 0.0007739938 1334.30113 1360.31326
    1358 0.000736377 1334.01879 1360.10207
    1333 0.0007501875 1333.73649 1359.88229
    1320 0.0007575758 1333.45424 1359.65111
    1403 0.0007127584 1333.17204 1359.40987
    1336 0.000748503 1332.88988 1359.16537
    1416 0.0007062147 1332.60778 1358.92861
    1361 0.0007347539 1332.32572 1358.71563
    1335 0.0007490637 1332.04371 1358.54098
    1286 0.000777605 1331.76174 1358.41783
    1344 0.0007440476 1331.47983 1358.35577
    1382 0.000723589 1331.19796 1358.35988
    1400 0.0007142857 1330.91614 1358.43162
    1399 0.0007147963 1330.63437 1358.56789
    1356 0.0007374631 1330.35265 1358.76143
    1319 0.0007581501 1330.07097 1359.00091
    1393 0.0007178751 1329.78935 1359.27068
    1407 0.0007107321 1329.50777 1359.55184
    1347 0.0007423905 1329.22624 1359.82422
    1327 0.0007535795 1328.94476 1360.07149
    1340 0.0007462687 1328.66333 1360.28408
    1409 0.0007097232 1328.38194 1360.46451
    1342 0.0007451565 1328.10061 1360.62739
    1326 0.0007541478 1327.81932 1360.79851
    1334 0.0007496252 1327.53809 1361.00782
    1397 0.0007158196 1327.2569 1361.29048
    1343 0.0007446016 1326.97576 1361.6776
    1360 0.0007352941 1326.69467 1362.19846
    1417 0.0007057163 1326.41363 1362.87475
    1356 0.0007374631 1326.13264 1363.72407
    1393 0.0007178751 1325.8517 1364.75817
    1401 0.0007137759 1325.5708 1365.9798
    1374 0.000727802 1325.28996 1367.38268
    1406 0.0007112376 1325.00917 1368.94383
    1411 0.0007087172 1324.72842 1370.6264
    1346 0.0007429421 1324.44773 1372.37041
    1294 0.0007727975 1324.16708 1374.09271
    1397 0.0007158196 1323.88649 1375.68262
    1401 0.0007137759 1323.60594 1377.0174
    1360 0.0007352941 1323.32545 1377.97377
    1407 0.0007107321 1323.045 1378.45335
    1406 0.0007112376 1322.76461 1378.40475
    1387 0.0007209805 1322.48427 1377.83939
    1341 0.0007457122 1322.20397 1376.82726
    1423 0.0007027407 1321.92373 1375.47815
    1374 0.000727802 1321.64353 1373.9215
    1394 0.0007173601 1321.36339 1372.27655
    1370 0.000729927 1321.0833 1370.64333
    1317 0.0007593014 1320.80326 1369.09498
    1292 0.0007739938 1320.52326 1367.67871
    1347 0.0007423905 1320.24332 1366.4254
    1351 0.0007401925 1319.96343 1365.34795
    1393 0.0007178751 1319.68359 1364.45392
    1419 0.0007047216 1319.40381 1363.74847
    1422 0.0007032349 1319.12407 1363.24004
    1385 0.0007220217 1318.84438 1362.93628
    1358 0.000736377 1318.56475 1362.84794
    1344 0.0007440476 1318.28516 1362.98492
    1455 0.0006872852 1318.00563 1363.35642
    1380 0.0007246377 1317.72615 1363.96675
    1423 0.0007027407 1317.44672 1364.81916
    1474 0.0006784261 1317.16734 1365.91314
    1378 0.0007256894 1316.88801 1367.24319
    1436 0.0006963788 1316.60874 1368.80051
    1418 0.0007052186 1316.32952 1370.56893
    1394 0.0007173601 1316.05034 1372.52616
    1321 0.0007570023 1315.77122 1374.63964
    1397 0.0007158196 1315.49216 1376.86547
    1376 0.0007267442 1315.21314 1379.14214
    1407 0.0007107321 1314.93418 1381.39723
    1318 0.0007587253 1314.65526 1383.54552
    1468 0.0006811989 1314.3764 1385.49777
    1377 0.0007262164 1314.0976 1387.17065
    1343 0.0007446016 1313.81884 1388.50413
    1384 0.0007225434 1313.54014 1389.46729
    1369 0.0007304602 1313.26149 1390.06204
    1345 0.0007434944 1312.98289 1390.31443
    1360 0.0007352941 1312.70435 1390.26567
    1303 0.0007674597 1312.42585 1389.9588
    1377 0.0007262164 1312.14741 1389.43172
    1370 0.000729927 1311.86903 1388.71306
    1372 0.000728863 1311.59069 1387.82616
    1414 0.0007072136 1311.31241 1386.78658
    1347 0.0007423905 1311.03418 1385.60741
    1352 0.000739645 1310.75601 1384.29999
    1336 0.000748503 1310.47788 1382.87255
    1427 0.0007007708 1310.19982 1381.32681
    1410 0.0007092199 1309.9218 1379.66285
    1386 0.0007215007 1309.64384 1377.88811
    1354 0.0007385524 1309.36593 1376.02911
    1279 0.0007818608 1309.08807 1374.13315
    1455 0.0006872852 1308.81027 1372.26422
    1376 0.0007267442 1308.53252 1370.4885
    1379 0.0007251632 1308.25483 1368.8622
    1403 0.0007127584 1307.97719 1367.42219
    1383 0.0007230658 1307.6996 1366.19087
    1430 0.0006993007 1307.42207 1365.17436
    1369 0.0007304602 1307.14459 1364.36759
    1377 0.0007262164 1306.86716 1363.75805
    1415 0.0007067138 1306.58979 1363.33071
    1320 0.0007575758 1306.31248 1363.07226
    1492 0.0006702413 1306.03521 1362.97603
    1324 0.000755287 1305.75801 1363.04063
    1394 0.0007173601 1305.48085 1363.26681
    1364 0.0007331378 1305.20375 1363.65275
    1354 0.0007385524 1304.92671 1364.19469
    1391 0.0007189073 1304.64972 1364.88704
    1331 0.0007513148 1304.37278 1365.72122
    1340 0.0007462687 1304.0959 1366.68728
    1419 0.0007047216 1303.81908 1367.7733
    1418 0.0007052186 1303.54231 1368.96601
    1398 0.0007153076 1303.26559 1370.25044
    1357 0.0007369197 1302.98893 1371.60837
    1419 0.0007047216 1302.71232 1373.01807
    1354 0.0007385524 1302.43577 1374.45264
    1419 0.0007047216 1302.15928 1375.88026
    1377 0.0007262164 1301.88283 1377.26052
    1349 0.0007412898 1301.60645 1378.53853
    1358 0.000736377 1301.33012 1379.6493
    1459 0.000685401 1301.05385 1380.51219
    1387 0.0007209805 1300.77763 1381.03978
    1407 0.0007107321 1300.50146 1381.14665
    1309 0.0007639419 1300.22536 1380.77215
    1389 0.0007199424 1299.94931 1379.89158
    1444 0.0006925208 1299.67331 1378.52104
    1347 0.0007423905 1299.39737 1376.71499
    1308 0.000764526 1299.12149 1374.5561
    1354 0.0007385524 1298.84566 1372.14049
    1379 0.0007251632 1298.56989 1369.56598
    1348 0.0007418398 1298.29417 1366.91671
    1401 0.0007137759 1298.01851 1364.2647
    1475 0.0006779661 1297.74291 1361.66209
    1343 0.0007446016 1297.46736 1359.14695
    1340 0.0007462687 1297.19187 1356.74747
    1337 0.0007479432 1296.91644 1354.48687
    1353 0.0007390983 1296.64106 1352.38086
    1309 0.0007639419 1296.36574 1350.44218
    1397 0.0007158196 1296.09048 1348.67975
    1303 0.0007674597 1295.81527 1347.10131
    1374 0.000727802 1295.54012 1345.71441
    1356 0.0007374631 1295.26503 1344.52582
    1356 0.0007374631 1294.99 1343.5416
    1352 0.000739645 1294.71502 1342.76761
    1352 0.000739645 1294.4401 1342.20876
    1316 0.0007598784 1294.16523 1341.8663
    1368 0.0007309942 1293.89042 1341.73794
    1359 0.0007358352 1293.61567 1341.81722
    1340 0.0007462687 1293.34098 1342.09265
    1358 0.000736377 1293.06635 1342.54436
    1417 0.0007057163 1292.79177 1343.14567
    1367 0.0007315289 1292.51725 1343.85776
    1333 0.0007501875 1292.24279 1344.63116
    1352 0.000739645 1291.96839 1345.40758
    1340 0.0007462687 1291.69404 1346.11401
    1418 0.0007052186 1291.41975 1346.67472
    1385 0.0007220217 1291.14552 1347.02026
    1365 0.0007326007 1290.87135 1347.10283
    1292 0.0007739938 1290.59724 1346.90425
    1378 0.0007256894 1290.32318 1346.43809
    1308 0.000764526 1290.04918 1345.73937
    1359 0.0007358352 1289.77524 1344.85335
    1310 0.0007633588 1289.50136 1343.82527
    1324 0.000755287 1289.22754 1342.69532
    1341 0.0007457122 1288.95378 1341.49416
    1378 0.0007256894 1288.68007 1340.2454
    1350 0.0007407407 1288.40642 1338.96793
    1334 0.0007496252 1288.13284 1337.67849
    1326 0.0007541478 1287.85931 1336.39609
    1288 0.0007763975 1287.58584 1335.14151
    1329 0.0007524454 1287.31243 1333.9358
    1275 0.0007843137 1287.03907 1332.80024
    1291 0.0007745933 1286.76578 1331.75645
    1302 0.0007680492 1286.49255 1330.82039
    1344 0.0007440476 1286.21937 1330.00601
    1267 0.000789266 1285.94626 1329.32296
    1354 0.0007385524 1285.6732 1328.77889
    1299 0.0007698229 1285.40021 1328.37961
    1346 0.0007429421 1285.12727 1328.12799
    1273 0.000785546 1284.85439 1328.02394
    1330 0.0007518797 1284.58157 1328.06715
    1331 0.0007513148 1284.30882 1328.25467
    1320 0.0007575758 1284.03612 1328.58258
    1347 0.0007423905 1283.76348 1329.04276
    1358 0.000736377 1283.4909 1329.62534
    1334 0.0007496252 1283.21838 1330.31645
    1273 0.000785546 1282.94592 1331.09733
    1315 0.0007604563 1282.67353 1331.944
    1375 0.0007272727 1282.40119 1332.82596
    1373 0.0007283321 1282.12891 1333.71122
    1359 0.0007358352 1281.85669 1334.5678
    1318 0.0007587253 1281.58454 1335.36722
    1340 0.0007462687 1281.31244 1336.0853
    1304 0.0007668712 1281.0404 1336.70318
    1316 0.0007598784 1280.76843 1337.20585
    1302 0.0007680492 1280.49651 1337.58318
    1361 0.0007347539 1280.22466 1337.83361
    1346 0.0007429421 1279.95287 1337.96015
    1352 0.000739645 1279.68113 1337.97334
    1393 0.0007178751 1279.40946 1337.88794
    1390 0.0007194245 1279.13785 1337.72925
    1342 0.0007451565 1278.8663 1337.52408
    1379 0.0007251632 1278.59482 1337.30376
    1309 0.0007639419 1278.32339 1337.10374
    1320 0.0007575758 1278.05202 1336.95846
    1357 0.0007369197 1277.78072 1336.90287
    1402 0.0007132668 1277.50948 1336.96491
    1382 0.000723589 1277.2383 1337.16896
    1310 0.0007633588 1276.96718 1337.53063
    1392 0.0007183908 1276.69612 1338.05988
    1243 0.0008045052 1276.42512 1338.75323
    1280 0.00078125 1276.15419 1339.59742
    1321 0.0007570023 1275.88332 1340.56514
    1275 0.0007843137 1275.61251 1341.6156
    1324 0.000755287 1275.34176 1342.69065
    1330 0.0007518797 1275.07107 1343.7219
    1350 0.0007407407 1274.80045 1344.63653
    1328 0.000753012 1274.52989 1345.36492
    1360 0.0007352941 1274.25939 1345.85302
    1333 0.0007501875 1273.98895 1346.07095
    1353 0.0007390983 1273.71858 1346.01817
    1390 0.0007194245 1273.44826 1345.71735
    1377 0.0007262164 1273.17801 1345.20989
    1394 0.0007173601 1272.90783 1344.54196
    1356 0.0007374631 1272.6377 1343.75444
    1334 0.0007496252 1272.36764 1342.8794
    1354 0.0007385524 1272.09764 1341.93831
    1345 0.0007434944 1271.8277 1340.94535
    1347 0.0007423905 1271.55783 1339.90628
    1349 0.0007412898 1271.28802 1338.827
    1368 0.0007309942 1271.01827 1337.71385
    1335 0.0007490637 1270.74859 1336.57605
    1292 0.0007739938 1270.47897 1335.42834
    1354 0.0007385524 1270.20941 1334.28899
    1406 0.0007112376 1269.93992 1333.17978
    1411 0.0007087172 1269.67049 1332.12656
    1381 0.000724113 1269.40112 1331.15753
    1346 0.0007429421 1269.13182 1330.30128
    1302 0.0007680492 1268.86258 1329.58478
    1328 0.000753012 1268.5934 1329.03284
    1354 0.0007385524 1268.32429 1328.66637
    1268 0.0007886435 1268.05524 1328.50123
    1343 0.0007446016 1267.78626 1328.54608
    1296 0.0007716049 1267.51734 1328.79758
    1342 0.0007451565 1267.24848 1329.24214
    1379 0.0007251632 1266.97969 1329.85228
    1297 0.00077101 1266.71097 1330.58789
    1345 0.0007434944 1266.4423 1331.3995
    1224 0.0008169935 1266.1737 1332.23977
    1281 0.0007806401 1265.90517 1333.07416
    1365 0.0007326007 1265.6367 1333.87932
    1318 0.0007587253 1265.36829 1334.6417
    1318 0.0007587253 1265.09995 1335.35681
    1346 0.0007429421 1264.83168 1336.02385
    1366 0.0007320644 1264.56346 1336.64364
    1403 0.0007127584 1264.29532 1337.21453
    1391 0.0007189073 1264.02724 1337.73124
    1384 0.0007225434 1263.75922 1338.18121
    1302 0.0007680492 1263.49127 1338.54451
    1397 0.0007158196 1263.22338 1338.79469
    1406 0.0007112376 1262.95556 1338.90031
    1372 0.000728863 1262.6878 1338.82584
    1339 0.000746826 1262.42011 1338.53651
    1330 0.0007518797 1262.15249 1338.00211
    1281 0.0007806401 1261.88493 1337.20326
    1341 0.0007457122 1261.61743 1336.13295
    1282 0.0007800312 1261.35001 1334.80054
    1233 0.00081103 1261.08264 1333.22903
    1271 0.0007867821 1260.81535 1331.45569
    1342 0.0007451565 1260.54811 1329.52326
    1288 0.0007763975 1260.28095 1327.47871
    1328 0.000753012 1260.01385 1325.36837
    1269 0.0007880221 1259.74682 1323.23487
    1331 0.0007513148 1259.47985 1321.12545
    1285 0.0007782101 1259.21295 1319.07311
    1384 0.0007225434 1258.94611 1317.10911
    1282 0.0007800312 1258.67934 1315.25554
    1320 0.0007575758 1258.41264 1313.5278
    1268 0.0007886435 1258.14601 1311.93071
    1315 0.0007604563 1257.87944 1310.46042
    1344 0.0007440476 1257.61293 1309.10738
    1257 0.0007955449 1257.3465 1307.86194
    1292 0.0007739938 1257.08013 1306.7179
    1341 0.0007457122 1256.81382 1305.67545
    1259 0.0007942812 1256.54759 1304.74207
    1296 0.0007716049 1256.28142 1303.92774
    1279 0.0007818608 1256.01532 1303.23939
    1251 0.0007993605 1255.74928 1302.6792
    1345 0.0007434944 1255.48331 1302.24181
    1320 0.0007575758 1255.21741 1301.91577
    1317 0.0007593014 1254.95158 1301.68444
    1308 0.000764526 1254.68582 1301.5265
    1382 0.000723589 1254.42012 1301.41657
    1323 0.0007558579 1254.15449 1301.32747
    1321 0.0007570023 1253.88892 1301.23003
    1308 0.000764526 1253.62343 1301.09778
    1345 0.0007434944 1253.358 1300.89622
    1314 0.000761035 1253.09264 1300.60937
    1265 0.0007905138 1252.82734 1300.21448
    1300 0.0007692308 1252.56212 1299.70211
    1311 0.0007627765 1252.29696 1299.07342
    1248 0.0008012821 1252.03187 1298.34128
    1208 0.0008278146 1251.76685 1297.52706
    1236 0.0008090615 1251.5019 1296.65816
    1310 0.0007633588 1251.23702 1295.76335
    1280 0.00078125 1250.9722 1294.87148
    1240 0.0008064516 1250.70745 1294.00733
    1332 0.0007507508 1250.44277 1293.19228
    1277 0.0007830854 1250.17816 1292.44293
    1326 0.0007541478 1249.91362 1291.77222
    1327 0.0007535795 1249.64915 1291.18725
    1317 0.0007593014 1249.38474 1290.6897
    1260 0.0007936508 1249.12041 1290.276
    1310 0.0007633588 1248.85614 1289.93917
    1226 0.0008156607 1248.59194 1289.66869
    1216 0.0008223684 1248.32781 1289.45291
    1288 0.0007763975 1248.06375 1289.28072
    1236 0.0008090615 1247.79976 1289.14322
    1276 0.0007836991 1247.53584 1289.03247
    1314 0.000761035 1247.27199 1288.94794
    1263 0.0007917656 1247.00821 1288.88293
    1252 0.000798722 1246.74449 1288.83017
    1311 0.0007627765 1246.48085 1288.77968
    1283 0.0007794232 1246.21727 1288.71628
    1287 0.0007770008 1245.95377 1288.62002
    1321 0.0007570023 1245.69033 1288.47599
    1281 0.0007806401 1245.42697 1288.26615
    1274 0.0007849294 1245.16367 1287.9899
    1320 0.0007575758 1244.90045 1287.65036
    1287 0.0007770008 1244.63729 1287.26304
    1275 0.0007843137 1244.3742 1286.85181
    1264 0.0007911392 1244.11119 1286.44355
    1273 0.000785546 1243.84824 1286.06579
    1288 0.0007763975 1243.58537 1285.74375
    1299 0.0007698229 1243.32256 1285.49961
    1293 0.0007733952 1243.05983 1285.35279
    1235 0.0008097166 1242.79717 1285.3187
    1286 0.000777605 1242.53457 1285.41225
    1294 0.0007727975 1242.27205 1285.64027
    1325 0.000754717 1242.0096 1286.00678
    1276 0.0007836991 1241.74721 1286.50856
    1261 0.0007930214 1241.4849 1287.13724
    1268 0.0007886435 1241.22266 1287.87692
    1308 0.000764526 1240.9605 1288.70435
    1339 0.000746826 1240.6984 1289.5873
    1303 0.0007674597 1240.43637 1290.48707
    1268 0.0007886435 1240.17441 1291.35808
    1310 0.0007633588 1239.91253 1292.15329
    1330 0.0007518797 1239.65072 1292.82805
    1229 0.0008136697 1239.38898 1293.3532
    1312 0.0007621951 1239.12731 1293.71454
    1314 0.000761035 1238.86571 1293.90518
    1318 0.0007587253 1238.60418 1293.94181
    1324 0.000755287 1238.34272 1293.83194
    1347 0.0007423905 1238.08134 1293.57207
    1341 0.0007457122 1237.82003 1293.15359
    1261 0.0007930214 1237.55879 1292.56676
    1292 0.0007739938 1237.29762 1291.81014
    1300 0.0007692308 1237.03652 1290.89925
    1269 0.0007880221 1236.7755 1289.86612
    1293 0.0007733952 1236.51454 1288.75314
    1313 0.0007616146 1236.25366 1287.60685
    1276 0.0007836991 1235.99286 1286.47069
    1285 0.0007782101 1235.73212 1285.38562
    1308 0.000764526 1235.47146 1284.38586
    1263 0.0007917656 1235.21087 1283.50287
    1246 0.0008025682 1234.95035 1282.76063
    1248 0.0008012821 1234.6899 1282.17883
    1370 0.000729927 1234.42953 1281.77241
    1308 0.000764526 1234.16923 1281.55208
    1247 0.0008019246 1233.909 1281.52469
    1240 0.0008064516 1233.64885 1281.69494
    1277 0.0007830854 1233.38877 1282.06266
    1313 0.0007616146 1233.12876 1282.63507
    1277 0.0007830854 1232.86882 1283.40847
    1348 0.0007418398 1232.60896 1284.38107
    1277 0.0007830854 1232.34917 1285.54761
    1269 0.0007880221 1232.08946 1286.89962
    1318 0.0007587253 1231.82981 1288.42112
    1276 0.0007836991 1231.57024 1290.09179
    1257 0.0007955449 1231.31075 1291.87489
    1299 0.0007698229 1231.05133 1293.7198
    1220 0.0008196721 1230.79198 1295.55875
    1255 0.0007968127 1230.5327 1297.30303
    1347 0.0007423905 1230.2735 1298.84802
    1350 0.0007407407 1230.01438 1300.07829
    1300 0.0007692308 1229.75532 1300.88482
    1402 0.0007132668 1229.49634 1301.18501
    1309 0.0007639419 1229.23744 1300.9398
    1325 0.000754717 1228.97861 1300.15814
    1211 0.0008257638 1228.71985 1298.8855
    1258 0.0007949126 1228.46117 1297.19121
    1290 0.0007751938 1228.20256 1295.14956
    1226 0.0008156607 1227.94403 1292.8353
    1245 0.0008032129 1227.68557 1290.31979
    1276 0.0007836991 1227.42718 1287.67112
    1232 0.0008116883 1227.16887 1284.95817
    1274 0.0007849294 1226.91064 1282.24719
    1316 0.0007598784 1226.65248 1279.60215
    1248 0.0008012821 1226.39439 1277.07766
    1290 0.0007751938 1226.13638 1274.71798
    1333 0.0007501875 1225.87845 1272.55367
    1341 0.0007457122 1225.62058 1270.60486
    1249 0.0008006405 1225.3628 1268.88165
    1307 0.0007651109 1225.10509 1267.38714
    1265 0.0007905138 1224.84745 1266.11949
    1276 0.0007836991 1224.58989 1265.07423
    1277 0.0007830854 1224.33241 1264.24583
    1352 0.000739645 1224.075 1263.62736
    1234 0.0008103728 1223.81767 1263.21256
    1282 0.0007800312 1223.56041 1262.99484
    1287 0.0007770008 1223.30322 1262.96905
    1314 0.000761035 1223.04612 1263.12902
    1264 0.0007911392 1222.78909 1263.46679
    1357 0.0007369197 1222.53213 1263.9719
    1317 0.0007593014 1222.27525 1264.6293
    1332 0.0007507508 1222.01845 1265.41612
    1287 0.0007770008 1221.76172 1266.2976
    1243 0.0008045052 1221.50507 1267.22742
    1221 0.0008190008 1221.2485 1268.14574
    1247 0.0008019246 1220.992 1268.98597
    1258 0.0007949126 1220.73558 1269.68322
    1334 0.0007496252 1220.47923 1270.18838
    1282 0.0007800312 1220.22296 1270.48046
    1237 0.0008084074 1219.96677 1270.56354
    1297 0.00077101 1219.71065 1270.46394
    1238 0.0008077544 1219.45461 1270.21775
    1232 0.0008116883 1219.19865 1269.86025
    1278 0.0007824726 1218.94276 1269.4212
    1269 0.0007880221 1218.68695 1268.92217
    1257 0.0007955449 1218.43122 1268.37956
    1218 0.0008210181 1218.17557 1267.80496
    1300 0.0007692308 1217.91999 1267.20821
    1298 0.000770416 1217.66449 1266.59547
    1274 0.0007849294 1217.40906 1265.96919
    1253 0.0007980846 1217.15372 1265.33045
    1280 0.00078125 1216.89845 1264.67574
    1276 0.0007836991 1216.64326 1264.00177
    1230 0.0008130081 1216.38814 1263.30462
    1249 0.0008006405 1216.13311 1262.58173
    1260 0.0007936508 1215.87815 1261.83177
    1293 0.0007733952 1215.62327 1261.0564
    1247 0.0008019246 1215.36847 1260.25963
    1321 0.0007570023 1215.11374 1259.4477
    1247 0.0008019246 1214.85909 1258.63492
    1304 0.0007668712 1214.60452 1257.83077
    1254 0.0007974482 1214.35003 1257.04902
    1281 0.0007806401 1214.09562 1256.30028
    1244 0.0008038585 1213.84129 1255.59556
    1290 0.0007751938 1213.58703 1254.94344
    1276 0.0007836991 1213.33285 1254.35056
    1238 0.0008077544 1213.07875 1253.8208
    1312 0.0007621951 1212.82473 1253.35629
    1281 0.0007806401 1212.57079 1252.95808
    1207 0.0008285004 1212.31692 1252.62348
    1251 0.0007993605 1212.06314 1252.34772
    1262 0.000792393 1211.80943 1252.12546
    1290 0.0007751938 1211.5558 1251.94879
    1235 0.0008097166 1211.30225 1251.81024
    1301 0.0007686395 1211.04878 1251.70191
    1183 0.0008453085 1210.79539 1251.61624
    1300 0.0007692308 1210.54208 1251.54715
    1252 0.000798722 1210.28885 1251.48834
    1299 0.0007698229 1210.0357 1251.43248
    1209 0.0008271299 1209.78262 1251.36935
    1207 0.0008285004 1209.52963 1251.28995
    1259 0.0007942812 1209.27671 1251.18134
    1237 0.0008084074 1209.02388 1251.03094
    1228 0.0008143322 1208.77112 1250.82703
    1261 0.0007930214 1208.51844 1250.56016
    1214 0.0008237232 1208.26585 1250.22397
    1209 0.0008271299 1208.01333 1249.81587
    1273 0.000785546 1207.76089 1249.33808
    1231 0.0008123477 1207.50854 1248.79561
    1178 0.0008488964 1207.25626 1248.19596
    1295 0.0007722008 1207.00406 1247.54955
    1237 0.0008084074 1206.75195 1246.86791
    1225 0.0008163265 1206.49991 1246.16601
    1290 0.0007751938 1206.24795 1245.45954
    1331 0.0007513148 1205.99608 1244.7663
    1234 0.0008103728 1205.74428 1244.10438
    1201 0.0008326395 1205.49257 1243.49219
    1175 0.0008510638 1205.24093 1242.94565
    1250 0.0008 1204.98938 1242.47988
    1252 0.000798722 1204.73791 1242.10674
    1246 0.0008025682 1204.48651 1241.83703
    1243 0.0008045052 1204.2352 1241.6783
    1224 0.0008169935 1203.98397 1241.63649
    1208 0.0008278146 1203.73282 1241.71291
    1230 0.0008130081 1203.48175 1241.90716
    1313 0.0007616146 1203.23077 1242.21473
    1211 0.0008257638 1202.97986 1242.62665
    1233 0.00081103 1202.72903 1243.13137
    1204 0.0008305648 1202.47829 1243.71148
    1155 0.0008658009 1202.22763 1244.34839
    1282 0.0007800312 1201.97705 1245.01937
    1241 0.0008058018 1201.72655 1245.7007
    1166 0.0008576329 1201.47613 1246.36346
    1251 0.0007993605 1201.2258 1246.97777
    1217 0.0008216927 1200.97554 1247.50718
    1246 0.0008025682 1200.72537 1247.91136
    1192 0.0008389262 1200.47528 1248.14486
    1304 0.0007668712 1200.22527 1248.16735
    1226 0.0008156607 1199.97534 1247.94928
    1169 0.000855432 1199.7255 1247.48161
    1320 0.0007575758 1199.47574 1246.77888
    1259 0.0007942812 1199.22606 1245.87665
    1198 0.0008347245 1198.97646 1244.82313
    1228 0.0008143322 1198.72694 1243.66822
    1213 0.0008244023 1198.47751 1242.45221
    1188 0.0008417508 1198.22816 1241.20528
    1224 0.0008169935 1197.97889 1239.94375
    1226 0.0008156607 1197.72971 1238.6777
    1133 0.0008826125 1197.48061 1237.41696
    1232 0.0008116883 1197.23159 1236.17797
    1293 0.0007733952 1196.98265 1234.98363
    1181 0.0008467401 1196.73379 1233.86228
    1216 0.0008223684 1196.48502 1232.84417
    1221 0.0008190008 1196.23634 1231.95706
    1167 0.000856898 1195.98773 1231.22264
    1171 0.000853971 1195.73921 1230.65747
    1199 0.0008340284 1195.49077 1230.27299
    1280 0.00078125 1195.24242 1230.07813
    1217 0.0008216927 1194.99415 1230.07705
    1224 0.0008169935 1194.74596 1230.27384
    1162 0.0008605852 1194.49785 1230.67272
    1209 0.0008271299 1194.24983 1231.27958
    1249 0.0008006405 1194.00189 1232.1031
    1275 0.0007843137 1193.75404 1233.15526
    1231 0.0008123477 1193.50627 1234.46791
    1200 0.0008333333 1193.25859 1236.07925
    1260 0.0007936508 1193.01098 1238.04998
    1208 0.0008278146 1192.76347 1240.46951
    1252 0.000798722 1192.51603 1243.46132
    1248 0.0008012821 1192.26868 1247.18859
    1248 0.0008012821 1192.02142 1251.84692
    1217 0.0008216927 1191.77424 1257.67117
    1318 0.0007587253 1191.52714 1264.92077
    1306 0.0007656968 1191.28013 1273.8635
    1279 0.0007818608 1191.0332 1284.7579
    1313 0.0007616146 1190.78636 1297.792
    1348 0.0007418398 1190.5396 1313.07792
    1360 0.0007352941 1190.29293 1330.57388
    1433 0.0006978367 1190.04634 1350.03548
    1375 0.0007272727 1189.79983 1370.89505
    1433 0.0006978367 1189.55341 1392.2268
    1366 0.0007320644 1189.30708 1412.61288
    1455 0.0006872852 1189.06083 1430.14128
    1560 0.0006410256 1188.81467 1442.56126
    1505 0.0006644518 1188.56859 1447.87807
    1503 0.000665336 1188.32259 1445.03099
    1607 0.0006222775 1188.07669 1434.37987
    1452 0.0006887052 1187.83086 1417.53268
    1467 0.0006816633 1187.58513 1396.72249
    1411 0.0007087172 1187.33948 1374.09555
    1394 0.0007173601 1187.09391 1351.35492
    1409 0.0007097232 1186.84843 1329.69429
    1364 0.0007331378 1186.60303 1309.9024
    1280 0.00078125 1186.35773 1292.39371
    1287 0.0007770008 1186.1125 1277.34056
    1308 0.000764526 1185.86737 1264.72117
    1259 0.0007942812 1185.62232 1254.40299
    1225 0.0008163265 1185.37735 1246.14808
    1203 0.0008312552 1185.13247 1239.68464
    1286 0.000777605 1184.88768 1234.73141
    1231 0.0008123477 1184.64297 1231.03619
    1244 0.0008038585 1184.39836 1228.37877
    1214 0.0008237232 1184.15382 1226.58905
    1194 0.0008375209 1183.90938 1225.54925
    1271 0.0007867821 1183.66502 1225.19545
    1168 0.0008561644 1183.42074 1225.51564
    1336 0.000748503 1183.17656 1226.54178
    1201 0.0008326395 1182.93246 1228.34036
    1234 0.0008103728 1182.68844 1231.01113
    1249 0.0008006405 1182.44452 1234.67019
    1192 0.0008389262 1182.20068 1239.42419
    1241 0.0008058018 1181.95693 1245.37761
    1238 0.0008077544 1181.71326 1252.55202
    1294 0.0007727975 1181.46968 1260.90645
    1271 0.0007867821 1181.22619 1270.28138
    1277 0.0007830854 1180.98279 1280.37126
    1310 0.0007633588 1180.73948 1290.65612
    1314 0.000761035 1180.49625 1300.38583
    1315 0.0007604563 1180.25311 1308.56248
    1368 0.0007309942 1180.01005 1314.06378
    1383 0.0007230658 1179.76709 1315.92659
    1288 0.0007763975 1179.52421 1313.71147
    1310 0.0007633588 1179.28142 1307.69943
    1313 0.0007616146 1179.03872 1298.75798
    1347 0.0007423905 1178.79611 1287.99432
    1307 0.0007651109 1178.55358 1276.46093
    1296 0.0007716049 1178.31114 1264.9635
    1267 0.000789266 1178.0688 1254.06307
    1260 0.0007936508 1177.82653 1244.10531
    1309 0.0007639419 1177.58436 1235.28996
    1293 0.0007733952 1177.34228 1227.67862
    1224 0.0008169935 1177.10028 1221.2488
    1242 0.000805153 1176.85837 1215.91314
    1193 0.000838223 1176.61656 1211.5507
    1248 0.0008012821 1176.37483 1208.02271
    1267 0.000789266 1176.13318 1205.18284
    1209 0.0008271299 1175.89163 1202.89652
    1200 0.0008333333 1175.65017 1201.04905
    1169 0.000855432 1175.40879 1199.54248
    1244 0.0008038585 1175.16751 1198.29848
    1175 0.0008510638 1174.92631 1197.25529
    1189 0.0008410429 1174.6852 1196.36354
    1117 0.0008952551 1174.44419 1195.58973
    1238 0.0008077544 1174.20326 1194.90394
    1178 0.0008488964 1173.96242 1194.28711
    1197 0.0008354219 1173.72167 1193.72493
    1133 0.0008826125 1173.48101 1193.20998
    1198 0.0008347245 1173.24044 1192.7374
    1161 0.0008613264 1172.99996 1192.30384
    1176 0.0008503401 1172.75956 1191.9056
    1218 0.0008210181 1172.51926 1191.53901
    1199 0.0008340284 1172.27905 1191.19888
    1194 0.0008375209 1172.03893 1190.88016
    1155 0.0008658009 1171.7989 1190.57766
    1228 0.0008143322 1171.55895 1190.28784
    1051 0.0009514748 1171.3191 1190.00796
    1121 0.0008920607 1171.07934 1189.73647
    1172 0.0008532423 1170.83967 1189.47268
    1224 0.0008169935 1170.60009 1189.21606
    1105 0.0009049774 1170.3606 1188.96658
    1175 0.0008510638 1170.1212 1188.72383
    1131 0.0008841733 1169.88189 1188.48724
    1211 0.0008257638 1169.64267 1188.2556
    1164 0.0008591065 1169.40354 1188.02762
    1219 0.0008203445 1169.1645 1187.80146
    1134 0.0008818342 1168.92556 1187.57482
    1235 0.0008097166 1168.6867 1187.34502
    1202 0.0008319468 1168.44793 1187.1091
    1152 0.0008680556 1168.20926 1186.86416
    1195 0.0008368201 1167.97068 1186.6075
    1192 0.0008389262 1167.73219 1186.33736
    1228 0.0008143322 1167.49379 1186.05254
    1147 0.0008718396 1167.25548 1185.75332
    1080 0.0009259259 1167.01726 1185.44075
    1162 0.0008605852 1166.77913 1185.09504
    1182 0.0008460237 1166.5411 1184.76224
    1134 0.0008818342 1166.30315 1184.42301
    1216 0.0008223684 1166.0653 1184.07983
    1157 0.0008643042 1165.82754 1183.73496
    1211 0.0008257638 1165.58987 1183.39041
    1114 0.0008976661 1165.3523 1183.04752
    1154 0.0008665511 1165.11481 1182.70727
    1179 0.0008481764 1164.87742 1182.37003
    1177 0.0008496177 1164.64012 1182.03615
    1157 0.0008643042 1164.40291 1181.70514
    1169 0.000855432 1164.1658 1181.37648
    1151 0.0008688097 1163.92877 1181.04925
    1184 0.0008445946 1163.69184 1180.723
    1141 0.0008764242 1163.455 1180.39712
    1202 0.0008319468 1163.21826 1180.0716
    1146 0.0008726003 1162.9816 1179.74694
    1114 0.0008976661 1162.74504 1179.42435
    1199 0.0008340284 1162.50857 1179.10592
    1153 0.0008673027 1162.2722 1178.794
    1186 0.0008431703 1162.03591 1178.49025
    1163 0.0008598452 1161.79972 1178.19937
    1148 0.0008710801 1161.56363 1177.92345
    1098 0.0009107468 1161.32762 1177.66536
    1201 0.0008326395 1161.09171 1177.42831
    1136 0.0008802817 1160.85589 1177.21554
    1155 0.0008658009 1160.62017 1177.03115
    1166 0.0008576329 1160.38454 1176.87967
    1191 0.0008396306 1160.149 1176.76634
    1209 0.0008271299 1159.91356 1176.6858
    1134 0.0008818342 1159.6782 1176.66604
    1124 0.0008896797 1159.44295 1176.70258
    1151 0.0008688097 1159.20778 1176.80115
    1124 0.0008896797 1158.97271 1176.96704
    1139 0.0008779631 1158.73774 1177.20419
    1184 0.0008445946 1158.50286 1177.51496
    1157 0.0008643042 1158.26807 1177.89784
    1129 0.0008857396 1158.03337 1178.3481
    1226 0.0008156607 1157.79877 1178.85498
    1145 0.0008733624 1157.56427 1179.40065
    1196 0.0008361204 1157.32985 1179.95639
    1092 0.0009157509 1157.09554 1180.4849
    1154 0.0008665511 1156.86131 1180.93943
    1219 0.0008203445 1156.62718 1181.2672
    1179 0.0008481764 1156.39315 1181.41431
    1116 0.0008960573 1156.15921 1181.33319
    1166 0.0008576329 1155.92536 1180.9928
    1186 0.0008431703 1155.69161 1180.38838
    1169 0.000855432 1155.45796 1179.54503
    1151 0.0008688097 1155.2244 1178.51468
    1162 0.0008605852 1154.99093 1177.35882
    1175 0.0008510638 1154.75756 1176.13861
    1115 0.000896861 1154.52428 1174.9054
    1122 0.0008912656 1154.2911 1173.70012
    1171 0.000853971 1154.05802 1172.54971
    1159 0.0008628128 1153.82503 1171.47501
    1144 0.0008741259 1153.59213 1170.4861
    1134 0.0008818342 1153.35933 1169.58925
    1121 0.0008920607 1153.12663 1168.78518
    1137 0.0008795075 1152.89402 1168.07199
    1116 0.0008960573 1152.66151 1167.44487
    1087 0.0009199632 1152.42909 1166.90179
    1163 0.0008598452 1152.19677 1166.43755
    1120 0.0008928571 1151.96454 1166.04887
    1197 0.0008354219 1151.73241 1165.73318
    1109 0.0009017133 1151.50038 1165.48851
    1110 0.0009009009 1151.26844 1165.31371
    1171 0.000853971 1151.0366 1165.20783
    1113 0.0008984726 1150.80485 1165.17057
    1172 0.0008532423 1150.5732 1165.20105
    1134 0.0008818342 1150.34165 1165.29868
    1112 0.0008992806 1150.11019 1165.4617
    1186 0.0008431703 1149.87883 1165.68757
    1154 0.0008665511 1149.64757 1165.97172
    1151 0.0008688097 1149.4164 1166.30669
    1157 0.0008643042 1149.18533 1166.68206
    1179 0.0008481764 1148.95435 1167.0825
    1165 0.0008583691 1148.72348 1167.48944
    1163 0.0008598452 1148.49269 1167.87739
    1154 0.0008665511 1148.26201 1168.2184
    1189 0.0008410429 1148.03142 1168.48208
    1125 0.0008888889 1147.80093 1168.63923
    1176 0.0008503401 1147.57054 1168.66397
    1079 0.0009267841 1147.34025 1168.54198
    1215 0.0008230453 1147.11005 1168.27099
    1083 0.000923361 1146.87995 1167.86434
    1169 0.000855432 1146.64994 1167.34603
    1233 0.00081103 1146.42004 1166.74639
    1181 0.0008467401 1146.19023 1166.0937
    1146 0.0008726003 1145.96052 1165.41281
    1114 0.0008976661 1145.73091 1164.7239
    1131 0.0008841733 1145.50139 1164.04388
    1155 0.0008658009 1145.27197 1163.38547
    1119 0.000893655 1145.04265 1162.75886
    1085 0.000921659 1144.81343 1162.17133
    1119 0.000893655 1144.58431 1161.62809
    1155 0.0008658009 1144.35528 1161.13152
    1131 0.0008841733 1144.12636 1160.68244
    1184 0.0008445946 1143.89753 1160.28002
    1175 0.0008510638 1143.6688 1159.9224
    1188 0.0008417508 1143.44016 1159.60632
    1178 0.0008488964 1143.21163 1159.32774
    1110 0.0009009009 1142.98319 1159.08112
    1201 0.0008326395 1142.75486 1158.85997
    1144 0.0008741259 1142.52662 1158.65768
    1109 0.0009017133 1142.29848 1158.46868
    1218 0.0008210181 1142.07044 1158.28934
    1147 0.0008718396 1141.8425 1158.11838
    1131 0.0008841733 1141.61465 1157.95692
    1137 0.0008795075 1141.38691 1157.80662
    1147 0.0008718396 1141.15926 1157.66898
    1130 0.0008849558 1140.93172 1157.54459
    1146 0.0008726003 1140.70427 1157.433
    1169 0.000855432 1140.47692 1157.33234
    1159 0.0008628128 1140.24967 1157.24034
    1218 0.0008210181 1140.02253 1157.1548
    1188 0.0008417508 1139.79548 1157.0742
    1145 0.0008733624 1139.56853 1156.99789
    1113 0.0008984726 1139.34168 1156.92651
    1174 0.0008517888 1139.11493 1156.85651
    1128 0.0008865248 1138.88828 1156.80276
    1132 0.0008833922 1138.66172 1156.7642
    1139 0.0008779631 1138.43527 1156.74652
    1122 0.0008912656 1138.20892 1156.75611
    1198 0.0008347245 1137.98267 1156.79941
    1118 0.0008944544 1137.75652 1156.88322
    1073 0.0009319664 1137.53047 1157.01332
    1124 0.0008896797 1137.30452 1157.1961
    1167 0.000856898 1137.07867 1157.43661
    1146 0.0008726003 1136.85292 1157.73901
    1136 0.0008802817 1136.62727 1158.10435
    1186 0.0008431703 1136.40172 1158.53187
    1175 0.0008510638 1136.17627 1159.01519
    1171 0.000853971 1135.95093 1159.54274
    1158 0.0008635579 1135.72568 1160.09521
    1163 0.0008598452 1135.50053 1160.64732
    1069 0.0009354537 1135.27549 1161.16766
    1154 0.0008665511 1135.05054 1161.62218
    1151 0.0008688097 1134.8257 1161.97821
    1147 0.0008718396 1134.60096 1162.21195
    1171 0.000853971 1134.37632 1162.3121
    1189 0.0008410429 1134.15178 1162.28112
    1109 0.0009017133 1133.92734 1162.13701
    1170 0.0008547009 1133.703 1161.90757
    1077 0.0009285051 1133.47877 1161.61975
    1124 0.0008896797 1133.25463 1161.29904
    1129 0.0008857396 1133.0306 1160.96541
    1059 0.0009442871 1132.80667 1160.63456
    1132 0.0008833922 1132.58284 1160.31746
    1099 0.0009099181 1132.35911 1160.02375
    1117 0.0008952551 1132.13548 1159.76341
    1186 0.0008431703 1131.91196 1159.5475
    1131 0.0008841733 1131.68854 1159.38475
    1187 0.00084246 1131.46522 1159.28119
    1192 0.0008389262 1131.242 1159.23989
    1154 0.0008665511 1131.01888 1159.26127
    1117 0.0008952551 1130.79587 1159.34211
    1168 0.0008561644 1130.57296 1159.47843
    1155 0.0008658009 1130.35015 1159.66493
    1116 0.0008960573 1130.12744 1159.89768
    1091 0.0009165903 1129.90484 1160.17343
    1115 0.000896861 1129.68234 1160.49001
    1152 0.0008680556 1129.45994 1160.84651
    1175 0.0008510638 1129.23765 1161.24253
    1141 0.0008764242 1129.01545 1161.67725
    1104 0.0009057971 1128.79336 1162.14795
    1066 0.0009380863 1128.57137 1162.64949
    1158 0.0008635579 1128.34949 1163.17236
    1135 0.0008810573 1128.12771 1163.70238
    1179 0.0008481764 1127.90603 1164.22061
    1051 0.0009514748 1127.68446 1164.704
    1175 0.0008510638 1127.46299 1165.12443
    1139 0.0008779631 1127.24162 1165.4483
    1132 0.0008833922 1127.02035 1165.63767
    1255 0.0007968127 1126.79919 1165.65253
    1167 0.000856898 1126.57813 1165.45885
    1141 0.0008764242 1126.35718 1165.03616
    1193 0.000838223 1126.13633 1164.38485
    1152 0.0008680556 1125.91558 1163.52789
    1155 0.0008658009 1125.69494 1162.50454
    1171 0.000853971 1125.4744 1161.362
    1159 0.0008628128 1125.25397 1160.14718
    1171 0.000853971 1125.03364 1158.90109
    1170 0.0008547009 1124.81341 1157.65552
    1207 0.0008285004 1124.59329 1156.43531
    1171 0.000853971 1124.37327 1155.25668
    1174 0.0008517888 1124.15335 1154.13172
    1132 0.0008833922 1123.93354 1153.07072
    1062 0.0009416196 1123.71384 1152.08188
    1117 0.0008952551 1123.49424 1151.17316
    1135 0.0008810573 1123.27474 1150.35013
    1179 0.0008481764 1123.05535 1149.61923
    1122 0.0008912656 1122.83607 1148.98235
    1136 0.0008802817 1122.61688 1148.43705
    1117 0.0008952551 1122.39781 1147.99496
    1150 0.0008695652 1122.17884 1147.65366
    1219 0.0008203445 1121.95997 1147.41688
    1121 0.0008920607 1121.74121 1147.29058
    1127 0.0008873114 1121.52255 1147.2841
    1114 0.0008976661 1121.304 1147.4076
    1176 0.0008503401 1121.08555 1147.68149
    1145 0.0008733624 1120.86721 1148.12095
    1132 0.0008833922 1120.64898 1148.7453
    1148 0.0008710801 1120.43085 1149.57354
    1208 0.0008278146 1120.21282 1150.62219
    1096 0.0009124088 1119.9949 1151.90063
    1150 0.0008695652 1119.77709 1153.41239
    1209 0.0008271299 1119.55938 1155.15121
    1141 0.0008764242 1119.34178 1157.09645
    1157 0.0008643042 1119.12429 1159.21174
    1092 0.0009157509 1118.9069 1161.43184
    1138 0.0008787346 1118.68961 1163.66582
    1192 0.0008389262 1118.47244 1165.78337
    1139 0.0008779631 1118.25537 1167.61975
    1085 0.000921659 1118.0384 1168.98302
    1211 0.0008257638 1117.82154 1169.6946
    1228 0.0008143322 1117.60479 1169.62988
    1125 0.0008888889 1117.38815 1168.76139
    1179 0.0008481764 1117.17161 1167.1732
    1195 0.0008368201 1116.95517 1165.03232
    1133 0.0008826125 1116.73885 1162.54471
    1170 0.0008547009 1116.52263 1159.90299
    1133 0.0008826125 1116.30652 1157.26211
    1155 0.0008658009 1116.09051 1154.72526
    1124 0.0008896797 1115.87461 1152.35386
    1183 0.0008453085 1115.65882 1150.1694
    1200 0.0008333333 1115.44314 1148.16527
    1157 0.0008643042 1115.22756 1146.32556
    1096 0.0009124088 1115.01209 1144.62799
    1141 0.0008764242 1114.79673 1143.06149
    1128 0.0008865248 1114.58147 1141.62741
    1177 0.0008496177 1114.36633 1140.33716
    1106 0.0009041591 1114.15129 1139.20138
    1125 0.0008888889 1113.93635 1138.22807
    1164 0.0008591065 1113.72153 1137.41925
    1138 0.0008787346 1113.50681 1136.77451
    1218 0.0008210181 1113.2922 1136.28859
    1228 0.0008143322 1113.0777 1135.95642
    1093 0.0009149131 1112.86331 1135.771
    1153 0.0008673027 1112.64902 1135.7265
    1172 0.0008532423 1112.43484 1135.81495
    1144 0.0008741259 1112.22077 1136.02942
    1147 0.0008718396 1112.00681 1136.36259
    1129 0.0008857396 1111.79296 1136.80869
    1126 0.0008880995 1111.57921 1137.3624
    1183 0.0008453085 1111.36558 1138.0206
    1148 0.0008710801 1111.15205 1138.77959
    1149 0.000870322 1110.93863 1139.632
    1158 0.0008635579 1110.72532 1140.55963
    1160 0.000862069 1110.51212 1141.53064
    1149 0.000870322 1110.29903 1142.49365
    1215 0.0008230453 1110.08604 1143.3735
    1129 0.0008857396 1109.87317 1144.07843
    1059 0.0009442871 1109.6604 1144.51116
    1191 0.0008396306 1109.44774 1144.59834
    1128 0.0008865248 1109.23519 1144.30761
    1084 0.0009225092 1109.02275 1143.66357
    1127 0.0008873114 1108.81042 1142.73401
    1097 0.000911577 1108.5982 1141.60766
    1132 0.0008833922 1108.38609 1140.37147
    1192 0.0008389262 1108.17409 1139.09573
    1212 0.0008250825 1107.9622 1137.83152
    1111 0.00090009 1107.75042 1136.60754
    1170 0.0008547009 1107.53874 1135.43652
    1142 0.0008756567 1107.32718 1134.31862
    1138 0.0008787346 1107.11573 1133.24855
    1141 0.0008764242 1106.90438 1132.21939
    1147 0.0008718396 1106.69315 1131.22918
    1124 0.0008896797 1106.48202 1130.28282
    1102 0.000907441 1106.27101 1129.38903
    1078 0.0009276438 1106.06011 1128.55751
    1120 0.0008928571 1105.84931 1127.79489
    1134 0.0008818342 1105.63863 1127.10403
    1164 0.0008591065 1105.42806 1126.48405
    1150 0.0008695652 1105.2176 1125.93113
    1176 0.0008503401 1105.00724 1125.43911
    1162 0.0008605852 1104.797 1124.99961
    1109 0.0009017133 1104.58687 1124.60312
    1138 0.0008787346 1104.37685 1124.2392
    1131 0.0008841733 1104.16694 1123.89665
    1112 0.0008992806 1103.95715 1123.56393
    1105 0.0009049774 1103.74746 1123.2314
    1141 0.0008764242 1103.53788 1122.8885
    1129 0.0008857396 1103.32842 1122.53782
    1077 0.0009285051 1103.11906 1122.17488
    1132 0.0008833922 1102.90982 1121.80212
    1160 0.000862069 1102.70069 1121.42369
    1164 0.0008591065 1102.49167 1121.04491
    1081 0.0009250694 1102.28276 1120.67013
    1158 0.0008635579 1102.07396 1120.3042
    1142 0.0008756567 1101.86527 1119.94893
    1160 0.000862069 1101.6567 1119.60531
    1109 0.0009017133 1101.44824 1119.27219
    1119 0.000893655 1101.23988 1118.94653
    1137 0.0008795075 1101.03165 1118.6232
    1169 0.000855432 1100.82352 1118.29585
    1071 0.0009337068 1100.6155 1117.95684
    1118 0.0008944544 1100.4076 1117.59888
    1113 0.0008984726 1100.19981 1117.21661
    1124 0.0008896797 1099.99213 1116.80789
    1171 0.000853971 1099.78456 1116.37379
    1138 0.0008787346 1099.57711 1115.91797
    1106 0.0009041591 1099.36976 1115.44553
_pd_proc_info_data_reduction     ?
_pd_proc_info_excluded_regions     ?
_pd_proc_ls_background_function
;
Background function: "chebyschev-1" function with 4 terms:
    1707.3(27), -509(3), -162.8(29), 64.2(29),
  Background peak parameters: pos, int, sig, gam:
    12.047(23), 6.04(8)e5, 4.88(12)e4, 0.100,
;
_pd_proc_ls_prof_R_factor     0.03372
_pd_proc_ls_prof_wR_factor     0.04211
_pd_proc_ls_prof_wR_expected     0.01883
_pd_proc_ls_profile_function
;
Finger-Cox-Jephcoat function parameters U, V, W, X, Y, SH/L:
  peak variance(Gauss) = Utan(Th)^2^+Vtan(Th)+W:
  peak HW(Lorentz) = X/cos(Th)+Ytan(Th); SH/L = S/L+H/L
  U, V, W in (centideg)^2^, X & Y in centideg
    30.816, 10.768, 0.000, 1.935, 0.000, 0.033,
;
_pd_proc_number_of_points     5864
_pd_spec_mount_mode     ?
_pd_spec_mounting     ?
_pd_spec_shape     ?
_pd_spec_size_axial     ?
_pd_spec_size_equat     ?
_pd_spec_size_thick     ?
